# Supplementary material for: Protein dynamics and structural waters in bromodomains
Source: PLoS One. 2017 Oct 27;12(10):e0186570. doi: 10.1371/journal.pone.0186570 (PMC5659604; doi:10.1371/journal.pone.0186570)
Supplement: S3 File — These scripts can also be found at https://github.com/XiaoxiaoZhangOuc/PLOS1_BRD. (ZIP) [file pone.0186570.s003.zip]

Archive with 40 entries (35 files):
- BRD_scripts/
- BRD_scripts/.DS_Store
- __MACOSX/
- __MACOSX/BRD_scripts/
- __MACOSX/BRD_scripts/._.DS_Store
- BRD_scripts/4brds_plot.py
- __MACOSX/BRD_scripts/._4brds_plot.py
- BRD_scripts/conserved_resi_v2.txt
- BRD_scripts/g_cluster_outPDB.py
- BRD_scripts/pro_conser_marks.py
- BRD_scripts/pro_ss.py
- BRD_scripts/RMSF2B-factor.py
- __MACOSX/BRD_scripts/._RMSF2B-factor.py
- BRD_scripts/traj_ave_stru.py
- BRD_scripts/traj_distance_yN.py
- BRD_scripts/traj_HBana_SpecificResi.py
- BRD_scripts/traj_pdY_OH_dis.py
- BRD_scripts/traj_pdY_yN_dihedral.py
- BRD_scripts/traj_Pocket_Wat_Ana.py
- BRD_scripts/traj_pocket_waterpdb.py
- BRD_scripts/traj_pocketResi_Distance.py
- BRD_scripts/traj_Resi_Dihedral.py
- BRD_scripts/traj_Resi_Dihedral_V2.py
- BRD_scripts/traj_Resi_Dihedral_V3.py
- BRD_scripts/traj_RMSD.py
- BRD_scripts/traj_RMSF.py
- BRD_scripts/traj_waterDynamics.py
- BRD_scripts/traj_waterResidues_dis.py
- BRD_scripts/traj_waterResidues_dis_crys.py
- BRD_scripts/traj_YD_HB.py
- BRD_scripts/traj_ZA_HBC_disCa.py
- BRD_scripts/traj_ZA_HBC_disCa_crys.py
- para_files/
- para_files/.DS_Store
- __MACOSX/para_files/
- __MACOSX/para_files/._.DS_Store
- para_files/GROMACS_em.mdp
- para_files/GROMACS_md.mdp
- para_files/GROMACS_mr.mdp
- para_files/SPA_WCAP.para
