# Supplementary material for: Protein dynamics and structural waters in bromodomains
Source: PLoS One. 2017 Oct 27;12(10):e0186570. doi: 10.1371/journal.pone.0186570 (PMC5659604; doi:10.1371/journal.pone.0186570)
Supplement: S3 File — These scripts can also be found at https://github.com/XiaoxiaoZhangOuc/PLOS1_BRD. (ZIP) [file pone.0186570.s003.zip › BRD_scripts/conserved_resi_v2.txt]

protein	wPf	pVd	L92	I94	pDy	pMd	Yab	Db	V1	N1	Yn	HC1
ASH1L	35	40	44	45	47	56	70	79	83	86	90	97
ATAD2	30	35	39	40	42	51	65	74	78	81	85	92
ATAD2_1 1008   1013    1017    1018    1020    1029    1043    1052    1056    1059    1063    1070
KIAA1240  32    37      41	42	44	53	67	76	80	83	87	98
BAZ2B	21	26	30	31	33	42	56	65	69	72	76	83
FALZ	33	38	42	43	45	54	68	77	81	84	88	95
BRD1	25	30	34	35	37	46	60	69	73	76	80	87
BRD2_1	26	31	36	38	40	49	63	72	76	79	83	90
BRD2_2	28	33	38	40	42	51	65	74	78	81	85	92
BRD3_1	25	30	35	37	39	48	62	71	75	78	82	89
BRD3_2	27	32	37	39	41	50	64	73	77	80	84	91
BRD4_1	41	46	51	53	55	64	78	87	91	94	98	105
BRD4-1  82      87      92      94      96      105     119     128     132     135     139     146
BRD4_2	27	32	37	39	41	50	64	73	77	80	84	91
BRD7	28	33	37	38	40	49	63	72	76	79	83	90
BRD9	23	28	32	33	35	44	58	67	71	74	78	85
BRDT_1	51	56	61	63	65	74	88	97	101	104	108	115
BRDT-1  51      56      61      63      65      74      88      97      101     104     108     115
BRDT-2  293     298     302     304     307     316     330     339     343     346     350     357
BRPF1B	20	25	29	30	32	41	55	64	68	71	75	82
CREBBP	27	32	37	39	41	50	64	73	77	80	84	91
CECR2	22	27	31	32	34	43	57	66	70	73	77	84
EP300	28	33	38	40	42	51	65	74	78	81	85	92
GCN5L2	26	31	35	36	38	47	61	70	74	77	81	88
PCAF	23	28	32	33	35	44	58	67	71	74	78	85
PB1	31	36	40	41	43	52	66	75	79	82	86	93
PB2	32	37	38	38	44	53	67	76	80	83	87	94
PB3	34	39	43	44	46	55	69	78	82	85	89	96
PB4	36	41	42	42	48	57	71	80	84	87	91	98
PB5	37	42	43	43	49	58	72	81	85	88	92	99
PHIP_2	25	30	34	35	37	46	60	69	73	76	80	88
PHIP-2  1340    1345   1349    1350    1352    1361    1375    1384    1388   1391     1395    1403  
SMARCA2	32	37	38	38	44	53	67	76	80	83	87	94
SMARCA4	36	41	42	42	48	57	71	80	84	87	91	98
TAF1_1	28	33	37	38	40	49	63	72	76	79	83	90
TAF1_2	29	34	39	39	41	50	64	73	77	80	84	91
TAF1L_2	34	39	43	44	46	55	69	78	82	85	89	96
TIF1A	23	28	31	32	34	43	59	68	72	75	79	86
TIF1Apdb  923   928    931      932     934     943    959     968     972      975     979     986      
WDR9_2	21	26	30	31	33	42	56	65	69	72	76	84
WDR9-2  1337    1342    1346    1347    1349    1358    1372    1381   1385    1388    1392    1400
PB6     32      38      39      39      42      49      63      72      76      79      83      90
EP300_Y95F 1074 1079   1084    1086    1088    1097    1111    1120    1124    1127    1131    1138 
CREBBP_F94Y 1110 1115  1120    1122    1124    1133    1147    1156    1160    1163    1167    1174
P300_Y95F_reverse 1074 1079   1084    1086    1088    1097    1111    1120 1124    1127    1131    1138
CBP_F94Y_reverse 1110 1115  1120    1122    1124    1133    1147    1156 1160    1163    1167    1174
BRD2-2_red 369 376 380 382 385 394 408 417 421 424 428 435 
BRD2-1_add 97 102 106 108 112 121 135 144 148 151 155 162 
BRD2_BD1 98     103     108     110     112     121     135     144     148 151     155     162
BRD2_BD2 371    376     381     383     385     394     408     417     421 424     428     435
BRD3_BD1 58     63      68      70      72      81      95      104     108 111     115     122
BRD3_BD2 333    338     343     345     347     356     370     379     383 386     390     397
BRD4_BD1 82     87      92      94      96      105     119     128     132 135     139     146
BRD4_BD2 375    380     385     387     389     398     412     421     425 428     432     439
BRDT_BD1 51     56      61      63      65      74      88      97      101 104     108     115
BRDT_BD2 293    298     303     305     307     316     330     339     343 346     350     357
ATAD2_ALY 1008   1013    1017    1018    1020    1029    1043    1052    1056 1059    1063    1070
BRD2-1_ALY  98  103     108      110    112     121      135    144     148 151    155     162
BRD2-1_2YDW 98  103     108      110    112     121      135    144     148 151    155     162
5a5p_ATAD2 1008 1013    1017    1018    1020    1029    1043    1052    1056 1059    1063    1074
5a5o_ATAD2 1008 1013    1017    1018    1020    1029    1043    1052    1056 1059    1063    1074
5a5q_ATAD2 1008 1013    1017    1018    1020    1029    1043    1052    1056 1059    1063    1074
5a5r_ATAD2 1008 1013    1017    1018    1020    1029    1043    1052    1056 1059    1063    1074
5a81_ATAD2 1008 1013    1017    1018    1020    1029    1043    1052    1056 1059    1063    1074
5a82_ATAD2 1008 1013    1017    1018    1020    1029    1043    1052    1056 1059    1063    1074
5a83_ATAD2 1008 1013    1017    1018    1020    1029    1043    1052    1056 1059    1063    1074
5a5s_BRD4  82      87      92      94      96      105     119     128     132 135     139     146
5a85_BRD4  82      87      92      94      96      105     119     128     132 135     139     146
