# Supplementary material for: Protein dynamics and structural waters in bromodomains
Source: PLoS One. 2017 Oct 27;12(10):e0186570. doi: 10.1371/journal.pone.0186570 (PMC5659604; doi:10.1371/journal.pone.0186570)
Supplement: S3 File — These scripts can also be found at https://github.com/XiaoxiaoZhangOuc/PLOS1_BRD. (ZIP) [file pone.0186570.s003.zip › para_files/GROMACS_em.mdp]

define                   = -DFLEXIBLE
integrator               = steep

dt                       = 0.002
nsteps                   = 10000

emtol                    = 100.0
emstep                   = 0.01

nstlist                  = 10
ns_type                  = grid

rlist             = 1.0
coulombtype       = PME
rcoulomb          = 1.0
vdwtype           = cut-off
rvdw              = 1.0
DispCorr          = EnerPres
