# Supplementary material for: Protein dynamics and structural waters in bromodomains
Source: PLoS One. 2017 Oct 27;12(10):e0186570. doi: 10.1371/journal.pone.0186570 (PMC5659604; doi:10.1371/journal.pone.0186570)
Supplement: S3 File — These scripts can also be found at https://github.com/XiaoxiaoZhangOuc/PLOS1_BRD. (ZIP) [file pone.0186570.s003.zip › para_files/GROMACS_mr.mdp]

define         = -DPOSRES
integrator     = md

dt              = 0.002
nsteps          = 1000000  ; total 2ns

constraints     = hbonds

nstcomm         = 5
nstxout         = 500
nstvout         = 500
nstlog          = 500
nstenergy       = 500

nstlist           = 5
ns_type           = grid

rlist             = 1.0 
coulombtype       = PME
rcoulomb          = 1.0
vdwtype           = cut-off
rvdw              = 1.0
DispCorr          = EnerPres

Tcoupl              = berendsen
tc_grps             = system
tau_t               =  0.2
ref_t               =  310

annealing           = single
annealing_npoints   = 2
annealing_time      =  0  1000
annealing_temp      = 10   310  ;  10K to 300K in 1ns

Pcoupl              = berendsen
Pcoupltype          = isotropic
tau_p               = 0.5
compressibility     = 4.5e-5
ref_p               = 1.0

gen_vel             = yes
gen_temp            = 10
gen_seed            = -1
