# Supplementary material for: Protein dynamics and structural waters in bromodomains
Source: PLoS One. 2017 Oct 27;12(10):e0186570. doi: 10.1371/journal.pone.0186570 (PMC5659604; doi:10.1371/journal.pone.0186570)
Supplement: S3 File — These scripts can also be found at https://github.com/XiaoxiaoZhangOuc/PLOS1_BRD. (ZIP) [file pone.0186570.s003.zip › para_files/SPA_WCAP.para]

###########WCAP input parameters#################
#This is the input parameter file for WCAP(Water Cluster Analysis Package) vision 1.0.
#The package include four parts: water oxygen cluster, water hydrogen cluster, water energy calculater and result analyzer.
#The first vision of WCAP is finished in 2011/05/06.
#The package is written by Sun Hanzi@Huang Lab NIBS.
#################################################
#Water oxygen cluster
WaterClusterRadii=                 15
WaterClusterNumber=                100   
FirstShellRadii=                   4   
SeedWaterNumber=                   5000   
#Water hydrogen cluster
#Water energy calculater
EnthalpyCalculateRadii=            12   
HOLO/APO=                          H   
LigandID=                          INH   
#Result analyze
SnapShotNumber=                    5000   
EnthalpyCutoff=                    8.3   
EntropyCutoff=                     1   
#Overall parameter
Ligand=                            lig.pdb   
Receptor=                          rec.pdb   
System=                            system_ion.pdb   
Trajectory=                        trajectory.pdb   
ForcefieldParameter=               topfile   
