# Supplementary material for: Protein dynamics and structural waters in bromodomains
Source: PLoS One. 2017 Oct 27;12(10):e0186570. doi: 10.1371/journal.pone.0186570 (PMC5659604; doi:10.1371/journal.pone.0186570)
Supplement: S4 File — (XLSX) [file pone.0186570.s004.xlsx]

## Sheet: Sheet1
PDB_ID	Technique	Deposition_Date	Resolution	R	R_free	Ref	PH	Temp	Title	Journal Title
subclass_I/CECR2/3nxb	X-RAY	13-JUL-10	1.83	0.178	0.214	CELL(CAMBRIDGE,MASS.) 2012 V.149 214	6.5	277K	CRYSTAL STRUCTURE OF THE BROMODOMAIN OF HUMAN CECR2	GNITION AND LARGE-SCALE STRUCTURAL ANALYSIS OF OMODOMAIN FAMILY.
subclass_I/FALZ/2ri7	X-RAY	10-OCT-07	1.45	0.189	0.192	MOL.CELL 2007 V.28 677	7.5	293K	CRYSTAL STRUCTURE OF PHD FINGER-LINKER-BROMODOMAIN Y17E MUTANT FROM 2 HUMAN BPTF IN THE H3(1-9)K4ME2 BOUND STATE	ASIS FOR LOWER LYSINE METHYLATION STATE-SPECIFIC BT REPEATS OF L3MBTL1 AND AN ENGINEERED PHD
subclass_I/FALZ/3qzt	X-RAY	07-MAR-11	1.5	0.166	0.198	CELL(CAMBRIDGE,MASS.) 2011 V.145 692	8	293K	CRYSTAL STRUCTURE OF BPTF BROMO IN COMPLEX WITH HISTONE H4K16AC - FORM 2 II	OF A MONONUCLEOSOMAL HISTONE MODIFICATION PTF VIA MULTIVALENT INTERACTIONS.
subclass_I/FALZ/3qzv	X-RAY	07-MAR-11	2	0.186	0.234	CELL(CAMBRIDGE,MASS.) 2011 V.145 692	7.5	293K	CRYSTAL STRUCTURE OF BPTF PHD-LINKER-BROMO IN COMPLEX WITH HISTONE 2 H4K12AC PEPTIDE	OF A MONONUCLEOSOMAL HISTONE MODIFICATION PTF VIA MULTIVALENT INTERACTIONS.
subclass_I/FALZ/3uv2	X-RAY	29-NOV-11	1.58	0.165	0.209	CELL(CAMBRIDGE,MASS.) 2012 V.149 214	7.5	293K	CRYSTAL STRUCTURE OF THE BROMODOMAIN OF HUMAN NUCLEOSOME-REMODELING 2 FACTOR SUBUNIT BPTF	GNITION AND LARGE-SCALE STRUCTURAL ANALYSIS OF OMODOMAIN FAMILY.
subclass_I/GCN5L2/1f68	NMR	20-JUN-00	NOT			J.MOL.BIOL. 2000 V.304 355			NMR SOLUTION STRUCTURE OF THE BROMODOMAIN FROM HUMAN GCN5	UCTURE AND ACETYL-LYSINE BINDING THE GCN5 BROMODOMAIN.
subclass_I/GCN5L2/3d7c	X-RAY	21-MAY-08	2.06	0.183	0.257	CELL(CAMBRIDGE,MASS.) 2012 V.149 214		277K	CRYSTAL STRUCTURE OF THE BROMODOMAIN OF HUMAN GCN5, THE GENERAL 2 CONTROL OF AMINO-ACID SYNTHESIS PROTEIN 5-LIKE 2	GNITION AND LARGE-SCALE STRUCTURAL ANALYSIS OF OMODOMAIN FAMILY.
subclass_I/PCAF/1jm4	NMR	17-JUL-01	NOT			MOL.CELL 2002 V.9 575			NMR STRUCTURE OF P/CAF BROMODOMAIN IN COMPLEX WITH HIV-1 2 TAT PEPTIDE	ASIS OF LYSINE-ACETYLATED HIV-1 TAT BY PCAF BROMODOMAIN
subclass_I/PCAF/1n72	NMR	12-NOV-02	NOT			NATURE 1999 V.399 491			STRUCTURE AND LIGAND OF A HISTONE ACETYLTRANSFERASE 2 BROMODOMAIN	D LIGAND OF A HISTONE ERASE BROMODOMAIN
subclass_I/PCAF/1wug	NMR	07-DEC-04	NOT			J.AM.CHEM.SOC. 2005 V.127 2376			COMPLEX STRUCTURE OF PCAF BROMODOMAIN WITH SMALL CHEMICAL 2 LIGAND NP1	ALL MOLECULES BLOCKING HIV-1 TAT AND PCAF ASSOCIATION
subclass_I/PCAF/1wum	NMR	08-DEC-04	NOT			J.AM.CHEM.SOC. 2005 V.127 2376			COMPLEX STRUCTURE OF PCAF BROMODOMAIN WITH SMALL CHEMICAL 2 LIGAND NP2	ALL MOLECULES BLOCKING HIV-1 TAT AND PCAF ASSOCIATION
subclass_I/PCAF/1zs5	NMR	23-MAY-05	NOT						STRUCTURE-BASED EVALUATION OF SELECTIVE AND NON-SELECTIVE 2 SMALL MOLECULES THAT BLOCK HIV-1 TAT AND PCAF ASSOCIATION	SED EVALUATION OF SELECTIVE NAD E SMALL MOLECULES THAT BLOCK HIV-1 TAT OCIATION
subclass_I/PCAF/2rnw	NMR	03-FEB-08	NOT			STRUCTURE 2008 V.16 643			THE STRUCTURAL BASIS FOR SITE-SPECIFIC LYSINE-ACETYLATED 2 HISTONE RECOGNITION BY THE BROMODOMAINS OF THE HUMAN 3 TRANSCRIPTIONAL CO-ACTIVATORS PCAF AND CBP	ASIS OF SITE-SPECIFIC HISTONE BY THE BROMODOMAINS OF HUMAN PCAF AND CBP/P300
subclass_I/PCAF/2rnx	NMR	03-FEB-08	NOT			STRUCTURE 2008 V.16 643			THE STRUCTURAL BASIS FOR SITE-SPECIFIC LYSINE-ACETYLATED 2 HISTONE RECOGNITION BY THE BROMODOMAINS OF THE HUMAN 3 TRANSCRIPTIONAL CO-ACTIVATORS PCAF AND CBP	ASIS OF SITE-SPECIFIC HISTONE BY THE BROMODOMAINS OF HUMAN PCAF AND CBP/P300
subclass_I/PCAF/3gg3	X-RAY	27-FEB-09	2.25	0.209	0.245	CELL(CAMBRIDGE,MASS.) 2012 V.149 214		277K	CRYSTAL STRUCTURE OF THE BROMODOMAIN OF HUMAN PCAF	GNITION AND LARGE-SCALE STRUCTURAL ANALYSIS OF OMODOMAIN FAMILY.
subclass_I/PCAF/5fdz	X-RAY	16-DEC-15	2.4	0.214	0.244	J.MED.CHEM. 2016 V.59 1648			CRYSTAL STRUCTURE OF HUMAN PCAF BROMODOMAIN IN COMPLEX WITH COMPOUND 2 BDOMB00091A (COMPOUND 14)	SED IDENTIFICATION OF INHIBITORY FRAGMENTS E P300/CBP-ASSOCIATED FACTOR BROMODOMAIN.
subclass_I/PCAF/5fe0	X-RAY	16-DEC-15	2.3	0.211	0.246	J.MED.CHEM. 2016 V.59 1648			CRYSTAL STRUCTURE OF HUMAN PCAF BROMODOMAIN IN COMPLEX WITH 2 ACETYLLYSINE	SED IDENTIFICATION OF INHIBITORY FRAGMENTS E P300/CBP-ASSOCIATED FACTOR BROMODOMAIN.
subclass_I/PCAF/5fe1	X-RAY	16-DEC-15	2.22	0.21	0.241	J.MED.CHEM. 2016 V.59 1648			CRYSTAL STRUCTURE OF HUMAN PCAF BROMODOMAIN IN COMPLEX WITH FRAGMENT 2 BR004 (FRAGMENT 1)	SED IDENTIFICATION OF INHIBITORY FRAGMENTS E P300/CBP-ASSOCIATED FACTOR BROMODOMAIN.
subclass_I/PCAF/5fe2	X-RAY	16-DEC-15	2.25	0.208	0.237	J.MED.CHEM. 2016 V.59 1648			CRYSTAL STRUCTURE OF HUMAN PCAF BROMODOMAIN IN COMPLEX WITH FRAGMENT 2 BR013 (FRAGMENT 3)	SED IDENTIFICATION OF INHIBITORY FRAGMENTS E P300/CBP-ASSOCIATED FACTOR BROMODOMAIN.
subclass_I/PCAF/5fe3	X-RAY	16-DEC-15	2.12	0.2	0.237	J.MED.CHEM. 2016 V.59 1648			CRYSTAL STRUCTURE OF HUMAN PCAF BROMODOMAIN IN COMPLEX WITH FRAGMENT 2 MB360 (FRAGMENT 4)	SED IDENTIFICATION OF INHIBITORY FRAGMENTS E P300/CBP-ASSOCIATED FACTOR BROMODOMAIN.
subclass_I/PCAF/5fe4	X-RAY	16-DEC-15	2.15	0.192	0.232	J.MED.CHEM. 2016 V.59 1648			CRYSTAL STRUCTURE OF HUMAN PCAF BROMODOMAIN IN COMPLEX WITH FRAGMENT 2 MB364 (FRAGMENT 5)	SED IDENTIFICATION OF INHIBITORY FRAGMENTS E P300/CBP-ASSOCIATED FACTOR BROMODOMAIN.
subclass_I/PCAF/5fe5	X-RAY	16-DEC-15	2.12	0.207	0.251	J.MED.CHEM. 2016 V.59 1648			CRYSTAL STRUCTURE OF HUMAN PCAF BROMODOMAIN IN COMPLEX WITH FRAGMENT 2 MB093 (FRAGMENT 7)	SED IDENTIFICATION OF INHIBITORY FRAGMENTS E P300/CBP-ASSOCIATED FACTOR BROMODOMAIN.
subclass_I/PCAF/5fe6	X-RAY	16-DEC-15	1.77	0.181	0.212	J.MED.CHEM. 2016 V.59 1648			CRYSTAL STRUCTURE OF HUMAN PCAF BROMODOMAIN IN COMPLEX WITH FRAGMENT 2 ZB1916 (FRAGMENT 10)	SED IDENTIFICATION OF INHIBITORY FRAGMENTS E P300/CBP-ASSOCIATED FACTOR BROMODOMAIN.
subclass_I/PCAF/5fe7	X-RAY	16-DEC-15	2.08	0.173	0.213	J.MED.CHEM. 2016 V.59 1648			CRYSTAL STRUCTURE OF HUMAN PCAF BROMODOMAIN IN COMPLEX WITH FRAGMENT 2 ZB2216 (FRAGMENT 11)	SED IDENTIFICATION OF INHIBITORY FRAGMENTS E P300/CBP-ASSOCIATED FACTOR BROMODOMAIN.
subclass_I/PCAF/5fe8	X-RAY	16-DEC-15	2.1	0.195	0.233	J.MED.CHEM. 2016 V.59 1648			CRYSTAL STRUCTURE OF HUMAN PCAF BROMODOMAIN IN COMPLEX WITH COMPOUND 2 SL1126 (COMPOUND 12)	SED IDENTIFICATION OF INHIBITORY FRAGMENTS E P300/CBP-ASSOCIATED FACTOR BROMODOMAIN.
subclass_I/PCAF/5fe9	X-RAY	16-DEC-15	2.35	0.204	0.258	J.MED.CHEM. 2016 V.59 1648			CRYSTAL STRUCTURE OF HUMAN PCAF BROMODOMAIN IN COMPLEX WITH COMPOUND 2 SL1122 (COMPOUND 13)	SED IDENTIFICATION OF INHIBITORY FRAGMENTS E P300/CBP-ASSOCIATED FACTOR BROMODOMAIN.
subclass_II/BRD2(1)/2ydw	X-RAY	24-MAR-11	1.9	0.20247	0.24959	J.MED.CHEM. 2011 V.54 3827			CRYSTAL STRUCTURE OF THE FIRST BROMODOMAIN OF HUMAN BRD2 WITH THE 2 INHIBITOR GW841819X	D CHARACTERIZATION OF SMALL MOLECULE INHIBITORS AMILY BROMODOMAINS.
subclass_II/BRD2(1)/2yek	X-RAY	25-MAR-11	1.98	0.15773	0.20079	J.MED.CHEM. 2011 V.54 3827			CRYSTAL STRUCTURE OF THE FIRST BROMODOMAIN OF HUMAN BRD2 2 WITH THE INHIBITOR GSK525762 (IBET)	D CHARACTERIZATION OF SMALL MOLECULE INHIBITORS AMILY BROMODOMAINS.
subclass_II/BRD2(1)/4a9e	X-RAY	26-NOV-11	1.91	0.1666	0.19551	J.MED.CHEM. 2012 V.55 576			N-TERMINAL BROMODOMAIN OF HUMAN BRD2 WITH 3-METHYL-1,2,3,4- 2 TETRAHYDROQUINAZOLIN-2-ONE	ED DISCOVERY OF BROMODOMAIN INHIBITORS PART 1: NDING MODES AND IMPLICATIONS FOR LEAD
subclass_II/BRD2(1)/4a9f	X-RAY	26-NOV-11	1.73	0.17886	0.21389	J.MED.CHEM. 2012 V.55 576			N-TERMINAL BROMODOMAIN OF HUMAN BRD2 WITH 1-METHYLPYRROLIDIN-2-ONE	ED DISCOVERY OF BROMODOMAIN INHIBITORS PART 1: NDING MODES AND IMPLICATIONS FOR LEAD
subclass_II/BRD2(1)/4a9h	X-RAY	26-NOV-11	2.05	0.16106	0.20463	J.MED.CHEM. 2012 V.55 576			N-TERMINAL BROMODOMAIN OF HUMAN BRD2 WITH 1-(2-METHYL-1,2,3, 2 4-TETRAHYDROQUINOLIN-1-YL)ETHAN-1-ONE	ED DISCOVERY OF BROMODOMAIN INHIBITORS PART 1: NDING MODES AND IMPLICATIONS FOR LEAD
subclass_II/BRD2(1)/4a9i	X-RAY	26-NOV-11	2.25	0.19743	0.25211	J.MED.CHEM. 2012 V.55 576			N-TERMINAL BROMODOMAIN OF HUMAN BRD2 WITH 3-METHYL-1,2,3,4- 2 TETRAHYDROQUINAZOLIN-2-ONE	ED DISCOVERY OF BROMODOMAIN INHIBITORS PART 1: NDING MODES AND IMPLICATIONS FOR LEAD
subclass_II/BRD2(1)/4a9j	X-RAY	26-NOV-11	1.9	0.18548	0.21828	J.MED.CHEM. 2012 V.55 576			N-TERMINAL BROMODOMAIN OF HUMAN BRD2 WITH N-(4- 2 HYDROXYPHENYL)ACETAMIDE	ED DISCOVERY OF BROMODOMAIN INHIBITORS PART 1: NDING MODES AND IMPLICATIONS FOR LEAD
subclass_II/BRD2(1)/4a9m	X-RAY	26-NOV-11	2.06	0.18267	0.22464	J.MED.CHEM. 2012 V.55 587	8.5		N-TERMINAL BROMODOMAIN OF HUMAN BRD2 WITH N-CYCLOPENTYL-5-( 2 3,5-DIMETHYL-1,2-OXAZOL-4-YL)-2-METHYLBENZENE-1- 3 SULFONAMIDE	ED DISCOVERY OF BROMODOMAIN INHIBITORS PART 2: OF PHENYLISOXAZOLE SULFONAMIDES.
subclass_II/BRD2(1)/4a9n	X-RAY	26-NOV-11	1.85	0.1747	0.19507	J.MED.CHEM. 2012 V.55 587			N-TERMINAL BROMODOMAIN OF HUMAN BRD2 WITH N-CYCLOPROPYL-5-( 2 3,5-DIMETHYL-1,2-OXAZOL-4-YL)-2-METHYLBENZENE-1- 3 SULFONAMIDE	ED DISCOVERY OF BROMODOMAIN INHIBITORS PART 2: OF PHENYLISOXAZOLE SULFONAMIDES.
subclass_II/BRD2(1)/4a9o	X-RAY	26-NOV-11	1.78	0.17333	0.19751	J.MED.CHEM. 2012 V.55 587			N-TERMINAL BROMODOMAIN OF HUMAN BRD2 WITH 5 ETHYL-3-METHYL- 2 4-PHENYL-1,2-OXAZOLE	ED DISCOVERY OF BROMODOMAIN INHIBITORS PART 2: OF PHENYLISOXAZOLE SULFONAMIDES.
subclass_II/BRD2(1)/4akn	X-RAY	26-FEB-12	1.82	0.1695	0.19731	BIOORG.MED.CHEM.LETT. 2012 V.22 2968			N-TERMINAL BROMODOMAIN OF HUMAN BRD2 WITH TBUTYL-PHENYL-AMINO- 2 DIMETHYL-OXAZOLYL-QUINOLINE-CARBOXYLIC ACID	ON OF A NOVEL SERIES OF BET FAMILY BROMODOMAIN BINDING MODE AND PROFILE OF I-BET151 ).
subclass_II/BRD2(1)/4alg	X-RAY	03-MAR-12	1.6	0.17701	0.20214	BIOORG.MED.CHEM.LETT. 2012 V.22 2968			N-TERMINAL BROMODOMAIN OF HUMAN BRD2 WITH IBET-151	ON OF A NOVEL SERIES OF BET FAMILY BROMODOMAIN BINDING MODE AND PROFILE OF I-BET151 ).
subclass_II/BRD2(1)/4alh	X-RAY	03-MAR-12	1.97	0.16923	0.2028	J.MED.CHEM. 2012 V.55 587			N-TERMINAL BROMODOMAIN OF HUMAN BRD2 WITH 3,5 DIMETHYL-4- 2 PHENYL-1,2-OXAZOLE	ED DISCOVERY OF BROMODOMAIN INHIBITORS PART 2: OF PHENYLISOXAZOLE SULFONAMIDES.
subclass_II/BRD2(1)/4uyf	X-RAY	31-AUG-14	1.6	0.18079	0.20703	J.MED.CHEM. 2014 V.57 8111			N-TERMINAL BROMODOMAIN OF HUMAN BRD2 WITH I-BET726 (GSK1324726A)	Y OF I-BET726 (GSK1324726A), A POTENT INOLINE APOA1 UP-REGULATOR AND SELECTIVE BET INHIBITOR.
subclass_II/BRD2(1)/4uyh	X-RAY	31-AUG-14	1.73	0.17263	0.20253	J.MED.CHEM. 2014 V.57 8111			N-TERMINAL BROMODOMAIN OF HUMAN BRD2 WITH 1-((2R,4S)-2- 2 METHYL-4-(PHENYLAMINO)-6-(4-(PIPERIDIN-1-YLMETHYL)PHENYL)- 3 3,4-DIHYDROQUINOLIN-1(2H)-YL)ETHANONE	Y OF I-BET726 (GSK1324726A), A POTENT INOLINE APOA1 UP-REGULATOR AND SELECTIVE BET INHIBITOR.
subclass_II/BRD2(1)/5hem	X-RAY	06-JAN-16	1.65	0.168	0.199		7.5	277K	CRYSTAL STRUCTURE OF THE N-TERMINUS D161Y BROMODOMAIN MUTANT OF HUMAN 2 BRD2	CTURE OF THE N-TERMINUS D161Y BROMODOMAIN MUTANT 2
subclass_II/BRD2(1)/5hen	X-RAY	06-JAN-16	1.79	0.183	0.223		7.5	277K	CRYSTAL STRUCTURE OF THE N-TERMINUS R100L BROMODOMAIN MUTANT OF HUMAN 2 BRD2	CTURE OF THE N-TERMINUS R100L BROMODOMAIN MUTANT 2
subclass_II/BRD2(2)/2dvv	X-RAY	01-AUG-06	1.8	0.188	0.239		6.5	298K	CRYSTAL STRUCTURE OF THE SECOND BROMODOMAIN OF THE HUMAN 2 BRD2 PROTEIN	CTURE OF THE SECOND BROMODOMAIN OF THE ROTEIN
subclass_II/BRD2(2)/2e3k	X-RAY	27-NOV-06	2.3	0.204	0.268		6.5	298K	CRYSTAL STRUCTURE OF THE HUMAN BRD2 SECOND BROMODOMAIN IN 2 COMPLEXED WITH THE ACETYLATED HISTONE H4 PEPTIDE	ASIS FOR DIACETYLATED HISTONE H4 TAIL BY THE SECOND BROMODOMAIN OF HUMAN BRD2
subclass_II/BRD2(2)/2g4a	NMR	21-FEB-06	NOT						SOLUTION STRUCTURE OF A BROMODOMAIN FROM RING3 PROTEIN	UCTURE OF A BROMODOMAIN FROM RING3
subclass_II/BRD2(2)/3oni	X-RAY	29-AUG-10	1.61	0.15	0.184	NATURE 2010 V.468 1067	6.5	277K	CRYSTAL STRUCTURE OF THE SECOND BROMODOMAIN OF HUMAN BRD2 IN COMPLEX 2 WITH THE INHIBITOR JQ1	HIBITION OF BET BROMODOMAINS.
subclass_II/BRD2(2)/4j1p	X-RAY	01-FEB-13	1.08	0.13	0.159	PLOS 2013 V.8 83190	6.3	298K	X-RAY CRYSTAL STRUCTURE OF BROMODOMAIN 2 OF HUMAN BRD2 IN COMPLEX WITH 2 RVX208 TO 1.08 A RESOLUTION	INDUCER OF APOA-I IN HUMANS, IS A BET ANTAGONIST.
subclass_II/BRD2(2)/4mr5	X-RAY	17-SEP-13	1.63	0.137	0.17	PROC.NATL.ACAD.SCI.USA 2013 V.110 19754	8.5	277K	CRYSTAL STRUCTURE OF THE SECOND BROMODOMAIN OF HUMAN BRD2 IN COMPLEX 2 WITH A QUINAZOLINONE LIGAND (RVX-OH)	INHIBITOR OF BET TRANSCRIPTIONAL REGULATORS WITH FOR THE SECOND BROMODOMAIN.
subclass_II/BRD2(2)/4mr6	X-RAY	17-SEP-13	1.67	0.157	0.193	PROC.NATL.ACAD.SCI.USA 2013 V.110 19754	7.5	277K	CRYSTAL STRUCTURE OF THE SECOND BROMODOMAIN OF HUMAN BRD2 IN COMPLEX 2 WITH A QUINAZOLINONE LIGAND (RVX-208)	INHIBITOR OF BET TRANSCRIPTIONAL REGULATORS WITH FOR THE SECOND BROMODOMAIN.
subclass_II/BRD2(2)/4uyg	X-RAY	31-AUG-14	2.5	0.19249	0.23386	J.MED.CHEM. 2014 V.57 8111			C-TERMINAL BROMODOMAIN OF HUMAN BRD2 WITH I-BET726 (GSK1324726A)	Y OF I-BET726 (GSK1324726A), A POTENT INOLINE APOA1 UP-REGULATOR AND SELECTIVE BET INHIBITOR.
subclass_II/BRD2(2)/5bt5	X-RAY	02-JUN-15	1.4	0.161	0.182		7.5	277K	CRYSTAL STRUCTURE OF BRD2 SECOND BROMODOMAIN IN COMPLEX WITH SGC-CBP30 2 CHEMICAL PROBE	CTURE OF BRD2 SECOND BROMODOMAIN IN COMPLEX WITH YLISOXAZOL LIGAND
subclass_II/BRD2(2)/5dfb	X-RAY	26-AUG-15	1.4	0.158	0.169	J.MED.CHEM. 2016 V.59 1492		293.15K	CRYSTAL STRUCTURE OF BRD2(BD2) MUTANT W370F IN THE FREE FORM	C ROUTES TO TRIAZOLO-BENZODIAZEPINE ANALOGUES: E SCOPE OF THE BUMP-AND-HOLE APPROACH FOR OMO AND EXTRA-TERMINAL (BET) BROMODOMAIN
subclass_II/BRD2(2)/5dfc	X-RAY	26-AUG-15	1.5	0.157	0.171	J.MED.CHEM. 2016 V.59 1492		293.15K	CRYSTAL STRUCTURE OF BRD2(BD2) W370F MUTANT WITH LIGAND I-BET 762 2 BOUND	C ROUTES TO TRIAZOLO-BENZODIAZEPINE ANALOGUES: E SCOPE OF THE BUMP-AND-HOLE APPROACH FOR OMO AND EXTRA-TERMINAL (BET) BROMODOMAIN
subclass_II/BRD2(2)/5dfd	X-RAY	26-AUG-15	1.5	0.161	0.175	J.MED.CHEM. 2016 V.59 1492		293.15K	CRYSTAL STRUCTURE OF BRD2(BD2) W370F MUTANT WITH LIGAND 28 BOUND	C ROUTES TO TRIAZOLO-BENZODIAZEPINE ANALOGUES: E SCOPE OF THE BUMP-AND-HOLE APPROACH FOR OMO AND EXTRA-TERMINAL (BET) BROMODOMAIN
subclass_II/BRD2(2)/5dw1	X-RAY	22-SEP-15	1.55	0.161	0.195	BIOCHEM.BIOPHYS.RES.COMMUN. 2016 V.477 62	7	298K	X-RAY CRYSTAL STRUCTURE OF HUMAN BRD2(BD2) IN COMPLEX WITH RVX297 TO 2 1.55 A RESOLUTION	OVEL BD2 SELECTIVE INHIBITOR OF BET .
subclass_II/BRD2(2)/5hfq	X-RAY	07-JAN-16	1.4	0.168	0.185		7.5		CRYSTAL STRUCTURE OF THE SECOND BROMODOMAIN Q443H MUTANT OF HUMAN BRD2	CTURE OF THE SECOND BROMODOMAIN Q443H MUTANT OF
subclass_II/BRD2(2)/5ibn	X-RAY	22-FEB-16	0.94	0.129	0.145	PLOS 2016 V.11 56344	7.3	300K	ULTRA HIGH RESOLUTION CRYSTAL STRUCTURE OF THE APO- FORM OF SECOND 2 BROMODOMAIN OF BRD2.	ANTHRIDIONONE BASED SCAFFOLD AS A POTENTIAL THE BRD2 BROMODOMAIN: CRYSTAL STRUCTURE OF THE
subclass_II/BRD2(2)/5ig6	X-RAY	27-FEB-16	0.91	0.126	0.143	PLOS 2016 V.11 56344		300K	ULTRA-HIGH RESOLUTION CRYSTAL STRUCTURE OF SECOND BROMODOMAIN OF BRD2 2 IN COMPLEX WITH INHIBITOR 6B3	ANTHRIDIONONE BASED SCAFFOLD AS A POTENTIAL THE BRD2 BROMODOMAIN: CRYSTAL STRUCTURE OF THE
subclass_II/BRD3(1)/2l5e	NMR	31-OCT-10	NOT						COMPLEX BETWEEN BD1 OF BRD3 AND GATA-1 C-TAIL	ASIS AND SPECIFICITY OF ACETYLATED TRANSCRIPTION RECOGNITION BY BET-FAMILY BROMODOMAIN PROTEIN
subclass_II/BRD3(1)/2nxb	X-RAY	17-NOV-06	1.4	0.168	0.185	CELL(CAMBRIDGE,MASS.) 2012 V.149 214	8.5	277K	CRYSTAL STRUCTURE OF HUMAN BROMODOMAIN CONTAINING PROTEIN 3 (BRD3)	GNITION AND LARGE-SCALE STRUCTURAL ANALYSIS OF OMODOMAIN FAMILY.
subclass_II/BRD3(1)/2yw5	NMR	19-APR-07	NOT						SOLUTION STRUCTURE OF THE BROMODOMAIN FROM HUMAN 2 BROMODOMAIN CONTAINING PROTEIN 3	UCTURE OF THE BROMODOMAIN FROM HUMAN CONTAINING PROTEIN 3
subclass_II/BRD3(1)/3s91	X-RAY	31-MAY-11	2.06	0.197	0.233		4.6	277K	CRYSTAL STRUCTURE OF THE FIRST BROMODOMAIN OF HUMAN BRD3 IN COMPLEX 2 WITH THE INHIBITOR JQ1	CTURE OF THE FIRST BROMODOMAIN OF HUMAN BRD3 IN THE INHIBITOR JQ1
subclass_II/BRD3(2)/2e7n	NMR	11-JAN-07	NOT						SOLUTION STRUCTURE OF THE SECOND BROMODOMAIN FROM HUMAN 2 BROMODOMAIN-CONTAINING PROTEIN 3	UCTURE OF THE SECOND BROMODOMAIN FROM OMAIN-CONTAINING PROTEIN 3
subclass_II/BRD3(2)/2oo1	X-RAY	25-JAN-07	1.7	0.187	0.213	CELL(CAMBRIDGE,MASS.) 2012 V.149 214	7.5	277K	CRYSTAL STRUCTURE OF THE BROMO DOMAIN 2 OF HUMAN BROMODOMAIN 2 CONTAINING PROTEIN 3 (BRD3)	GNITION AND LARGE-SCALE STRUCTURAL ANALYSIS OF OMODOMAIN FAMILY.
subclass_II/BRD3(2)/3s92	X-RAY	31-MAY-11	1.36	0.134	0.186		7.5	277K	CRYSTAL STRUCTURE OF THE SECOND BROMODOMAIN OF HUMAN BRD3 IN COMPLEX 2 WITH THE INHIBITOR JQ1	CTURE OF THE SECOND BROMODOMAIN OF HUMAN BRD3 IN THE INHIBITOR JQ1
subclass_II/BRD3(2)/5a7c	X-RAY	03-JUL-15	1.9	0.22947	0.25558				CRYSTAL STRUCTURE OF THE SECOND BROMODOMAIN OF HUMAN BRD3 2 IN COMPLEX WITH COMPOUND	CTURE OF THE SECOND BROMODOMAIN OF HUMAN BRD3 ITH COMPOUND
subclass_II/BRD3(2)/5hfr	X-RAY	07-JAN-16	1.7	0.195	0.221		7.5	277K	CRYSTAL STRUCTURE OF THE SECOND BROMODOMAIN H395R MUTANT OF HUMAN BRD3	CTURE OF THE SECOND BROMODOMAIN H395R MUTANT OF
subclass_II/BRD3(2)/5hjc	X-RAY	13-JAN-16	2.6	0.22	0.269	MOL.CELL 2016 V.62 181	6.5	277K	BRD3 SECOND BROMODOMAIN IN COMPLEX WITH HISTONE H3 ACETYLATION AT K18	UPLING OF HISTONE CROTONYLATION AND ACTIVE N BY AF9 YEATS DOMAIN
subclass_II/BRD4(1)/2oss	X-RAY	06-FEB-07	1.35	0.15	0.174	CELL(CAMBRIDGE,MASS.) 2012 V.149 214	7.5	277K	CRYSTAL STRUCTURE OF THE BROMO DOMAIN 1 IN HUMAN BROMODOMAIN 2 CONTAINING PROTEIN 4 (BRD4)	GNITION AND LARGE-SCALE STRUCTURAL ANALYSIS OF OMODOMAIN FAMILY.
subclass_II/BRD4(1)/2yel	X-RAY	25-MAR-11	1.65	0.16757	0.21119	J.MED.CHEM. 2011 V.54 3827			CRYSTAL STRUCTURE OF THE FIRST BROMODOMAIN OF HUMAN BRD4 2 WITH THE INHIBITOR GW841819X	D CHARACTERIZATION OF SMALL MOLECULE INHIBITORS AMILY BROMODOMAINS.
subclass_II/BRD4(1)/3jvj	X-RAY	17-SEP-09	1.55	0.186	0.219	J.BIOL.CHEM. 2009 V.284 36547	8	293K	CRYSTAL STRUCTURE OF THE BROMODOMAIN 1 IN MOUSE BRD4	F THE DUAL BROMODOMAINS OF THE P-TEFB-ACTIVATING AT ATOMIC RESOLUTION
subclass_II/BRD4(1)/3jvk	X-RAY	17-SEP-09	1.8	0.2	0.259	J.BIOL.CHEM. 2009 V.284 36547	8	293K	CRYSTAL STRUCTURE OF BROMODOMAIN 1 OF MOUSE BRD4 IN COMPLEX 2 WITH HISTONE H3-K(AC)14	F THE DUAL BROMODOMAINS OF THE ATING PROTEIN BRD4 AT ATOMIC RESOLUTION
subclass_II/BRD4(1)/3muk	X-RAY	03-MAY-10	1.75	0.175	0.219	ANGEW.CHEM.INT.ED.ENGL. 2010 V.49 6768	8	293K	CRYSTAL STRUCTURE OF BRD4 BROMODOMAIN 1 WITH PROPIONYLATED HISTONE H3- 2 K(PROP)23	OF PROPIONYLATED AND BUTYRYLATED HISTONE H3 WITH BRD4 BROMODOMAINS
subclass_II/BRD4(1)/3mul	X-RAY	03-MAY-10	1.65	0.18	0.226	ANGEW.CHEM.INT.ED.ENGL. 2010 V.49 6768	8	293K	CRYSTAL STRUCTURE OF BRD4 BROMODOMAIN 1 WITH BUTYRYLATED HISTONE H3- 2 K(BUTY)14	OF PROPIONYLATED AND BUTYRYLATED HISTONE H3 WITH BRD4 BROMODOMAINS
subclass_II/BRD4(1)/3mxf	X-RAY	07-MAY-10	1.6	0.151	0.184	NATURE 2010 V.468 1067			CRYSTAL STRUCTURE OF THE FIRST BROMODOMAIN OF HUMAN BRD4 IN COMPLEX 2 WITH THE INHIBITOR JQ1	HIBITION OF BET BROMODOMAINS.
subclass_II/BRD4(1)/3p5o	X-RAY	09-OCT-10	1.6	0.157	0.185	NATURE 2010 V.468 1119	7	277K	CRYSTAL STRUCTURE OF THE FIRST BROMODOMAIN OF HUMAN BRD4 IN COMPLEX 2 WITH IBET INHIBITOR	OF INFLAMMATION BY A SYNTHETIC HISTONE MIMIC
subclass_II/BRD4(1)/3svf	X-RAY	12-JUL-11	1.98	0.179	0.227		8.5	277K	CRYSTAL STRUCTURE OF THE FIRST BROMODOMAIN OF HUMAN BRD4 IN COMPLEX 2 WITH A DIHYDRO-QUINAZOLIN LIGAND	CTURE OF THE FIRST BROMODOMAIN OF HUMAN BRD4 IN A DIHYDRO-QUINAZOLIN LIGAND
subclass_II/BRD4(1)/3svg	X-RAY	12-JUL-11	1.68	0.178	0.215		8.5	277K	CRYSTAL STRUCTURE OF THE FIRST BROMODOMAIN OF HUMAN BRD4 IN COMPLEX 2 WITH A 3,5-DIMETHYLISOXAZOL LIGAND	CTURE OF THE FIRST BROMODOMAIN OF HUMAN BRD4 IN A 3,5-DIMETHYLISOXAZOL LIGAND
subclass_II/BRD4(1)/3u5j	X-RAY	11-OCT-11	1.6	0.148	0.177	BIOORG.MED.CHEM. 2012 V.20 1878			CRYSTAL STRUCTURE OF THE FIRST BROMODOMAIN OF HUMAN BRD4 IN COMPLEX 2 WITH ALPRAZOLAM	NES AND BENZOTRIAZEPINES AS PROTEIN INTERACTION ARGETING BROMODOMAINS OF THE BET FAMILY.
subclass_II/BRD4(1)/3u5k	X-RAY	11-OCT-11	1.8	0.212	0.26	BIOORG.MED.CHEM. 2012 V.20 1878		277K	CRYSTAL STRUCTURE OF THE FIRST BROMODOMAIN OF HUMAN BRD4 IN COMPLEX 2 WITH MIDAZOLAM	NES AND BENZOTRIAZEPINES AS PROTEIN INTERACTION ARGETING BROMODOMAINS OF THE BET FAMILY.
subclass_II/BRD4(1)/3u5l	X-RAY	11-OCT-11	1.39	0.112	0.142	BIOORG.MED.CHEM. 2012 V.20 1878		277K	CRYSTAL STRUCTURE OF THE FIRST BROMODOMAIN OF HUMAN BRD4 IN COMPLEX 2 WITH A BENZO-TRIAZEPINE LIGAND (BZT-7)	NES AND BENZOTRIAZEPINES AS PROTEIN INTERACTION ARGETING BROMODOMAINS OF THE BET FAMILY.
subclass_II/BRD4(1)/3uvw	X-RAY	30-NOV-11	1.37	0.127	0.171	CELL(CAMBRIDGE,MASS.) 2012 V.149 214	8	278K	CRYSTAL STRUCTURE OF THE FIRST BROMODOMAIN OF HUMAN BRD4 IN COMPLEX 2 WITH A DIACETYLATED HISTONE 4 PEPTIDE (H4K5ACK8AC)	GNITION AND LARGE-SCALE STRUCTURAL ANALYSIS OF OMODOMAIN FAMILY.
subclass_II/BRD4(1)/3uvx	X-RAY	30-NOV-11	1.91	0.17	0.219	CELL(CAMBRIDGE,MASS.) 2012 V.149 214	7.5	278K	CRYSTAL STRUCTURE OF THE FIRST BROMODOMAIN OF HUMAN BRD4 IN COMPLEX 2 WITH A DIACETYLATED HISTONE 4 PEPTIDE (H4K12ACK16AC)	GNITION AND LARGE-SCALE STRUCTURAL ANALYSIS OF OMODOMAIN FAMILY.
subclass_II/BRD4(1)/3uvy	X-RAY	30-NOV-11	2.02	0.186	0.258	CELL(CAMBRIDGE,MASS.) 2012 V.149 214	6.5	278K	CRYSTAL STRUCTURE OF THE FIRST BROMODOMAIN OF HUMAN BRD4 IN COMPLEX 2 WITH A DIACETYLATED HISTONE 4 PEPTIDE (H4K16ACK20AC)	GNITION AND LARGE-SCALE STRUCTURAL ANALYSIS OF OMODOMAIN FAMILY.
subclass_II/BRD4(1)/3uw9	X-RAY	01-DEC-11	2.3	0.203	0.257	CELL(CAMBRIDGE,MASS.) 2012 V.149 214	8	277K	CRYSTAL STRUCTURE OF THE FIRST BROMODOMAIN OF HUMAN BRD4 IN COMPLEX 2 WITH A DIACETYLATED HISTONE 4 PEPTIDE (H4K8ACK12AC)	GNITION AND LARGE-SCALE STRUCTURAL ANALYSIS OF OMODOMAIN FAMILY.
subclass_II/BRD4(1)/3zyu	X-RAY	25-AUG-11	1.5	0.16422	0.20095	NATURE 2011 V.478 529			CRYSTAL STRUCTURE OF THE FIRST BROMODOMAIN OF HUMAN BRD4 IN 2 COMPLEX WITH I-BET151(GSK1210151A)	F BET RECRUITMENT TO CHROMATIN AS AN EFFECTIVE R MLL-FUSION LEUKAEMIA.
subclass_II/BRD4(1)/4a9l	X-RAY	26-NOV-11	1.6	0.17931	0.206	J.MED.CHEM. 2012 V.55 576			N-TERMINAL BROMODOMAIN OF HUMAN BRD4 WITH 1,3-DIMETHYL-6-( 2 MORPHOLINE-4-SULFONYL)-1,2,3,4-TETRAHYDROQUINAZOLIN-2-ONE	ED DISCOVERY OF BROMODOMAIN INHIBITORS PART 1: NDING MODES AND IMPLICATIONS FOR LEAD
subclass_II/BRD4(1)/4bjx	X-RAY	20-APR-13	1.59	0.15803	0.18518	PLOS 2013 V.8 72967			N-TERMINAL BROMODOMAIN OF HUMAN BRD4 WITH GSK1324726A (I-BET726)	ON SILENCES EXPRESSION OF MYCN AND BCL2 AND TOXICITY IN NEUROBLASTOMA TUMOR MODELS.
subclass_II/BRD4(1)/4bw1	X-RAY	29-JUN-13	1.4	0.19008	0.20793	CHEMMEDCHEM 2014 V.9 589			THE FIRST BROMODOMAIN OF HUMAN BRD4 IN COMPLEX WITH 3,5 2 DIMETHYLISOXAXOLE LIGAND	ES AS NOVEL BET FAMILY BROMODOMAIN INHIBITORS.
subclass_II/BRD4(1)/4bw2	X-RAY	29-JUN-13	1.92	0.17425	0.22221	CHEMMEDCHEM 2014 V.9 589			THE FIRST BROMODOMAIN OF HUMAN BRD4 IN COMPLEX WITH 3,5 2 DIMETHYLISOXAXOLE LIGAND	ES AS NOVEL BET FAMILY BROMODOMAIN INHIBITORS.
subclass_II/BRD4(1)/4bw3	X-RAY	29-JUN-13	1.5	0.2046	0.23067	CHEMMEDCHEM 2014 V.9 589			THE FIRST BROMODOMAIN OF HUMAN BRD4 IN COMPLEX WITH 3,5 2 DIMETHYLISOXAXOLE LIGAND	ES AS NOVEL BET FAMILY BROMODOMAIN INHIBITORS.
subclass_II/BRD4(1)/4bw4	X-RAY	29-JUN-13	1.67	0.19019	0.21955	CHEMMEDCHEM 2014 V.9 589			THE FIRST BROMODOMAIN OF HUMAN BRD4 IN COMPLEX WITH 3,5 2 DIMETHYLISOXAXOLE LIGAND	ES AS NOVEL BET FAMILY BROMODOMAIN INHIBITORS.
subclass_II/BRD4(1)/4c66	X-RAY	17-SEP-13	1.87	0.21964	0.26561	J.MED.CHEM. 2013 V.56 7501			DISCOVERY OF EPIGENETIC REGULATOR I-BET762: LEAD OPTIMIZATION 2 TO AFFORD A CLINICAL CANDIDATE INHIBITOR OF THE BET BROMODOMAINS	EPIGENETIC REGULATOR I-BET762: LEAD TO AFFORD A CLINICAL CANDIDATE INHIBITOR OF ODOMAINS.
subclass_II/BRD4(1)/4c67	X-RAY	17-SEP-13	1.55	0.16456	0.18585	J.MED.CHEM. 2013 V.56 7501			DISCOVERY OF EPIGENETIC REGULATOR I-BET762: LEAD OPTIMIZATION 2 TO AFFORD A CLINICAL CANDIDATE INHIBITOR OF THE BET BROMODOMAINS	EPIGENETIC REGULATOR I-BET762: LEAD TO AFFORD A CLINICAL CANDIDATE INHIBITOR OF ODOMAINS.
subclass_II/BRD4(1)/4cfk	X-RAY	18-NOV-13	1.55	0.23221	0.26736	ACS 2014 V.9 495			N-TERMINAL BROMODOMAIN OF HUMAN BRD4 WITH LY294002	USED PI3-KINASE PROBE LY294002 IS AN INHIBITOR DOMAINS.
subclass_II/BRD4(1)/4cfl	X-RAY	18-NOV-13	1.32	0.19061	0.2174	ACS 2014 V.9 495			N-TERMINAL BROMODOMAIN OF HUMAN BRD4 WITH LY303511	USED PI3-KINASE PROBE LY294002 IS AN INHIBITOR DOMAINS.
subclass_II/BRD4(1)/4don	X-RAY	09-FEB-12	1.52	0.202	0.218			293K	BRD4 BROMODOMAIN 1 COMPLEX WITH A FRAGMENT 3,4-DIHYDRO-3-METHYL-2(1H)- 2 QUINAZOLINON	MAIN 1 COMPLEX WITH A FRAGMENT 3-METHYL-2(1H)-QUINAZOLINON
subclass_II/BRD4(1)/4e96	X-RAY	20-MAR-12	1.92	0.216	0.285	J.MED.CHEM. 2012 V.55 9831			CRYSTAL STRUCTURE OF THE FIRST BROMODOMAIN OF HUMAN BRD4 IN COMPLEX 2 WITH THE INHIBITOR PFI-1	ON OF A CHEMICAL PROBE FOR BROMO AND EXTRA ROMODOMAIN INHIBITION THROUGH OPTIMIZATION OF A IVED HIT.
subclass_II/BRD4(1)/4f3i	X-RAY	09-MAY-12	1.4	0.139	0.183	J.BIOL.CHEM. 2012 V.287 28840	8.5	323K	CRYSTAL STRUCTURE OF THE FIRST BROMODOMAIN OF HUMAN BRD4 IN COMPLEX 2 WITH MS417 INHIBITOR	ION OF NF-{KAPPA}B TRANSCRIPTIONAL ACTIVITY IN ED KIDNEY DISEASE BY BRD4 INHIBITION.
subclass_II/BRD4(1)/4gpj	X-RAY	21-AUG-12	1.6	0.167	0.204		6.5	277K	CRYSTAL STRUCTURE OF THE FIRST BROMODOMAIN OF HUMAN BRD4 IN COMPLEX 2 WITH A ISOXAZOLYLBENZIMIDAZOLE LIGAND	ND SYNTHESIS OF 5- AND BENZIMIDAZOLES AS SELECTIVE INHIBITORS OF THE AINS
subclass_II/BRD4(1)/4hbv	X-RAY	28-SEP-12	1.63	0.206	0.241	J.MED.CHEM. 2012 V.55 9831			CRYSTAL STRUCTURE OF THE FIRST BROMODOMAIN OF HUMAN BRD4 IN COMPLEX 2 WITH A QUINAZOLIN LIGAND	ON OF A CHEMICAL PROBE FOR BROMO AND EXTRA ROMODOMAIN INHIBITION THROUGH OPTIMIZATION OF A IVED HIT.
subclass_II/BRD4(1)/4hbw	X-RAY	28-SEP-12	1.69	0.177	0.228	J.MED.CHEM. 2012 V.55 9831		277K	CRYSTAL STRUCTURE OF THE FIRST BROMODOMAIN OF HUMAN BRD4 IN COMPLEX 2 WITH A QUINAZOLINE LIGAND	ON OF A CHEMICAL PROBE FOR BROMO AND EXTRA ROMODOMAIN INHIBITION THROUGH OPTIMIZATION OF A IVED HIT.
subclass_II/BRD4(1)/4hbx	X-RAY	28-SEP-12	1.62	0.179	0.21	J.MED.CHEM. 2012 V.55 9831			CRYSTAL STRUCTURE OF THE FIRST BROMODOMAIN OF HUMAN BRD4 IN COMPLEX 2 WITH A QUINAZOLIN LIGAND	ON OF A CHEMICAL PROBE FOR BROMO AND EXTRA ROMODOMAIN INHIBITION THROUGH OPTIMIZATION OF A IVED HIT.
subclass_II/BRD4(1)/4hby	X-RAY	28-SEP-12	1.59	0.188	0.239	J.MED.CHEM. 2012 V.55 9831	7.5	277K	CRYSTAL STRUCTURE OF THE FIRST BROMODOMAIN OF HUMAN BRD4 IN COMPLEX 2 WITH A QUINAZOLIN LIGAND	ON OF A CHEMICAL PROBE FOR BROMO AND EXTRA ROMODOMAIN INHIBITION THROUGH OPTIMIZATION OF A IVED HIT.
subclass_II/BRD4(1)/4hxk	X-RAY	12-NOV-12	1.61	0.18	0.203	J.MED.CHEM. 2013 V.56 3833		293K	BRD4 BROMODOMAIN 1 COMPLEX WITH 6,7-DIHYDROTHIENO[3,2-C]PYRIDIN-5(4H)- 2 YL(1H-IMIDAZOL-1-YL)METHANONE INHIBITOR	ED DRUG DISCOVERY OF 2-THIAZOLIDINONES AS F THE HISTONE READER BRD4 BROMODOMAIN.
subclass_II/BRD4(1)/4hxl	X-RAY	12-NOV-12	1.52	0.171	0.191	J.MED.CHEM. 2013 V.56 3833		293K	BRD4 BROMODOMAIN 1 COMPLEX WITH 3-CYCLOHEXYL-N-{3-(2-OXO-2,3-DIHYDRO- 2 1,3-THIAZOL-4-YL)-5-[(THIOPHEN-2-YLSULFONYL)AMINO]PHENYL}PROPANAMIDE 3 INHIBITOR	ED DRUG DISCOVERY OF 2-THIAZOLIDINONES AS F THE HISTONE READER BRD4 BROMODOMAIN.
subclass_II/BRD4(1)/4hxm	X-RAY	12-NOV-12	1.5	0.179	0.215	J.MED.CHEM. 2013 V.56 3833		293K	BRD4 BROMODOMAIN 1 COMPLEX WITH N-{3-(2-OXO-2,3-DIHYDRO-1,3-THIAZOL-4- 2 YL)-5-[(THIOPHEN-2-YLSULFONYL)AMINO]PHENYL}BUTANAMIDE INHIBITOR	ED DRUG DISCOVERY OF 2-THIAZOLIDINONES AS F THE HISTONE READER BRD4 BROMODOMAIN.
subclass_II/BRD4(1)/4hxn	X-RAY	12-NOV-12	1.49	0.177	0.213	J.MED.CHEM. 2013 V.56 3833		293K	BRD4 BROMODOMAIN 1 COMPLEX WITH 4-(2-FLUOROPHENYL)-1,3-THIAZOL-2(3H)- 2 ONE INHIBITOR	ED DRUG DISCOVERY OF 2-THIAZOLIDINONES AS F THE HISTONE READER BRD4 BROMODOMAIN.
subclass_II/BRD4(1)/4hxo	X-RAY	12-NOV-12	1.76	0.17	0.229	J.MED.CHEM. 2013 V.56 3833		293K	BRD4 BROMODOMAIN 1 COMPLEX WITH 3-{[(3-METHYL-1,2-OXAZOL-5-YL) 2 METHYL]SULFANYL}[1,2,4]TRIAZOLO[4,3-A]PYRIDINE INHIBITOR	ED DRUG DISCOVERY OF 2-THIAZOLIDINONES AS F THE HISTONE READER BRD4 BROMODOMAIN.
subclass_II/BRD4(1)/4hxp	X-RAY	12-NOV-12	1.73	0.171	0.193	J.MED.CHEM. 2013 V.56 3833		293K	BRD4 BROMODOMAIN 1 COMPLEX WITH 4-(2-OXO-1,3-OXAZOLIDIN-3-YL)BENZAMIDE 2 INHIBITOR	ED DRUG DISCOVERY OF 2-THIAZOLIDINONES AS F THE HISTONE READER BRD4 BROMODOMAIN.
subclass_II/BRD4(1)/4hxr	X-RAY	12-NOV-12	1.53	0.173	0.199	J.MED.CHEM. 2013 V.56 3833		293K	BRD4 BROMODOMAIN 1 COMPLEX WITH N-[3-(2-OXO-2,3-DIHYDRO-1,3-THIAZOL-4- 2 YL)PHENYL]THIOPHENE-2-SULFONAMIDE INHIBITOR	ED DRUG DISCOVERY OF 2-THIAZOLIDINONES AS F THE HISTONE READER BRD4 BROMODOMAIN.
subclass_II/BRD4(1)/4hxs	X-RAY	12-NOV-12	1.43	0.179	0.204	J.MED.CHEM. 2013 V.56 3833		293K	BRD4 BROMODOMAIN 1 COMPLEX WITH N-[3-(2-OXO-2,3-DIHYDRO-1,3-THIAZOL-4- 2 YL)PHENYL]-1-PHENYLMETHANESULFONAMIDE INHIBITOR	ED DRUG DISCOVERY OF 2-THIAZOLIDINONES AS F THE HISTONE READER BRD4 BROMODOMAIN.
subclass_II/BRD4(1)/4ioo	X-RAY	08-JAN-13	1.25	0.15	0.167	ACTA 2013 V.69 2161	7.5	277K	CRYSTAL STRUCTURE OF THE FIRST BROMODOMAIN OF BRD4 IN COMPLEX WITH N- 2 METHYLTRIMETHYLACETAMIDE	IENTATIONS OF LOW-MOLECULAR-WEIGHT FRAGMENTS IN POCKET OF A BRD4 BROMODOMAIN.
subclass_II/BRD4(1)/4ioq	X-RAY	08-JAN-13	1.5	0.171	0.194	ACTA 2013 V.69 2161	7.5	277K	CRYSTAL STRUCTURE OF THE FIRST BROMODOMAIN OF BRD4 IN COMPLEX WITH 2 PYRROLIDIN-2-ONE	IENTATIONS OF LOW-MOLECULAR-WEIGHT FRAGMENTS IN POCKET OF A BRD4 BROMODOMAIN.
subclass_II/BRD4(1)/4ior	X-RAY	08-JAN-13	1.4	0.161	0.191	ACTA 2013 V.69 2161	7.5	277K	CRYSTAL STRUCTURE OF THE FIRST BROMODOMAIN OF BRD4 IN COMPLEX WITH 2 DMSO	IENTATIONS OF LOW-MOLECULAR-WEIGHT FRAGMENTS IN POCKET OF A BRD4 BROMODOMAIN.
subclass_II/BRD4(1)/4j0r	X-RAY	31-JAN-13	1.72	0.16	0.22	J.MED.CHEM. 2013 V.56 3217	7.5	277K	CRYSTAL STRUCTURE OF THE FIRST BROMODOMAIN OF HUMAN BRD4 IN COMPLEX 2 WITH A 3,5-DIMETHYLISOXAZOL LIGAND	OF 3,5-DIMETHYLISOXAZOLE DERIVATIVES AS POTENT LIGANDS.
subclass_II/BRD4(1)/4j0s	X-RAY	31-JAN-13	1.84	0.163	0.226	J.MED.CHEM. 2013 V.56 3217	7.5	277K	CRYSTAL STRUCTURE OF THE FIRST BROMODOMAIN OF HUMAN BRD4 IN COMPLEX 2 WITH A 3,5-DIMETHYLISOXAZOL LIGAND	OF 3,5-DIMETHYLISOXAZOLE DERIVATIVES AS POTENT LIGANDS.
subclass_II/BRD4(1)/4j3i	X-RAY	05-FEB-13	1.24	0.115	0.145	PLOS 2013 V.8 83190	6.5	298K	X-RAY CRYSTAL STRUCTURE OF BROMODOMAIN COMPLEX TO 1.24 A RESOLUTION	INDUCER OF APOA-I IN HUMANS, IS A BET ANTAGONIST.
subclass_II/BRD4(1)/4kv1	X-RAY	22-MAY-13	1.5	0.199	0.222	ONCOGENE 2014 V.33 2395	8.5	273K	CRYSTAL STRUCTURE OF BRD4 BROMODOMAIN 1 IN COMPLEX WITH ACETYLATED REL 2 PEPTIDE	NS CONSTITUTIVELY ACTIVE NF-KAPPA B IN CANCER DING TO ACETYLATED RELA.
subclass_II/BRD4(1)/4lr6	X-RAY	19-JUL-13	1.29	0.216	0.242	ACS 2013 V.4 835		278K	STRUCTURE OF BRD4 BROMODOMAIN 1 WITH A 3-METHYL-4-PHENYLISOXAZOL-5- 2 AMINE FRAGMENT	ESIGN, AND OPTIMIZATION OF ISOXAZOLE AZEPINE BET
subclass_II/BRD4(1)/4lrg	X-RAY	19-JUL-13	2.21	0.23	0.288	ACS 2013 V.4 835		278K	STRUCTURE OF BRD4 BROMODOMAIN 1 WITH A DIMETHYL THIOPHENE ISOXAZOLE 2 AZEPINE CARBOXAMIDE	ESIGN, AND OPTIMIZATION OF ISOXAZOLE AZEPINE BET
subclass_II/BRD4(1)/4lyi	X-RAY	31-JUL-13	1.3	0.188	0.198	ANGEW.CHEM.INT.ED.ENGL. 2013 V.52 14055	8.3	293K	CRYSTAL STRUCTURE OF APO-BRD4(1)	LES: MIMICKING ACETYLATED LYSINES IN HISTONE .
subclass_II/BRD4(1)/4lys	X-RAY	31-JUL-13	1.83	0.218	0.267	ANGEW.CHEM.INT.ED.ENGL. 2013 V.52 14055	6.5	293K	CRYSTAL STRUCTURE OF BRD4(1) BOUND TO COLCHICEINE	LES: MIMICKING ACETYLATED LYSINES IN HISTONE .
subclass_II/BRD4(1)/4lyw	X-RAY	31-JUL-13	1.95	0.199	0.235	ANGEW.CHEM.INT.ED.ENGL. 2013 V.52 14055	7.5	293K	CRYSTAL STRUCTURE OF BRD4(1) BOUND TO INHIBITOR XD14	LES: MIMICKING ACETYLATED LYSINES IN HISTONE .
subclass_II/BRD4(1)/4lzs	X-RAY	01-AUG-13	2.2	0.195	0.242	ANGEW.CHEM.INT.ED.ENGL. 2013 V.52 14055	7.5	293K	CRYSTAL STRUCTURE OF BRD4(1) BOUND TO INHIBITOR XD46	LES: MIMICKING ACETYLATED LYSINES IN HISTONE .
subclass_II/BRD4(1)/4men	X-RAY	27-AUG-13	1.81	0.166	0.219	J.MED.CHEM. 2013 V.56 8073	8.5	277K	CRYSTAL STRUCTURE OF THE FIRST BROMODOMAIN OF HUMAN BRD4 IN COMPLEX 2 WITH A 5-METHYL-TRIAZOLOPYRIMIDINE LIGAND	NOVEL SMALL-MOLECULE INHIBITORS OF BRD4 USING SED VIRTUAL SCREENING.
subclass_II/BRD4(1)/4meo	X-RAY	27-AUG-13	1.72	0.168	0.213	J.MED.CHEM. 2013 V.56 8073	8		CRYSTAL STRUCTURE OF THE FIRST BROMODOMAIN OF HUMAN BRD4 IN COMPLEX 2 WITH A 2-METHYL-QUINOLINE LIGAND	NOVEL SMALL-MOLECULE INHIBITORS OF BRD4 USING SED VIRTUAL SCREENING.
subclass_II/BRD4(1)/4mep	X-RAY	27-AUG-13	1.85	0.187	0.235	J.MED.CHEM. 2013 V.56 8073	8.5	277K	CRYSTAL STRUCTURE OF THE FIRST BROMODOMAIN OF HUMAN BRD4 IN COMPLEX 2 WITH A 3-CHLORO-PYRIDONE LIGAND	NOVEL SMALL-MOLECULE INHIBITORS OF BRD4 USING SED VIRTUAL SCREENING.
subclass_II/BRD4(1)/4meq	X-RAY	27-AUG-13	1.77	0.166	0.223	J.MED.CHEM. 2013 V.56 8073	7.5	277K	CRYSTAL STRUCTURE OF THE FIRST BROMODOMAIN OF HUMAN BRD4 IN COMPLEX 2 WITH A 5-METHYL-TRIAZOLOPYRIMIDINE LIGAND	NOVEL SMALL-MOLECULE INHIBITORS OF BRD4 USING SED VIRTUAL SCREENING.
subclass_II/BRD4(1)/4mr3	X-RAY	17-SEP-13	1.68	0.142	0.185	PROC.NATL.ACAD.SCI.USA 2013 V.110 19754	8.5	277K	CRYSTAL STRUCTURE OF THE FIRST BROMODOMAIN OF HUMAN BRD4 IN COMPLEX 2 WITH A QUINAZOLINONE LIGAND (RVX-OH)	INHIBITOR OF BET TRANSCRIPTIONAL REGULATORS WITH FOR THE SECOND BROMODOMAIN.
subclass_II/BRD4(1)/4mr4	X-RAY	17-SEP-13	1.66	0.156	0.194	PROC.NATL.ACAD.SCI.USA 2013 V.110 19754	7.5	277K	CRYSTAL STRUCTURE OF THE FIRST BROMODOMAIN OF HUMAN BRD4 IN COMPLEX 2 WITH A QUINAZOLINONE LIGAND (RVX-208)	INHIBITOR OF BET TRANSCRIPTIONAL REGULATORS WITH FOR THE SECOND BROMODOMAIN.
subclass_II/BRD4(1)/4nqm	X-RAY	25-NOV-13	1.58	0.17	0.203			277K	CRYSTAL STRUCTURE OF THE FIRST BROMODOMAIN OF HUMAN BRD4 IN COMPLEX 2 WITH A TRIAZOLO-PHTHALAZINE LIGAND	CTURE OF THE FIRST BROMODOMAIN OF HUMAN BRD4 IN A TRIAZOLO-PHTHALAZINE LIGAND
subclass_II/BRD4(1)/4nr8	X-RAY	26-NOV-13	1.64	0.215	0.246				CRYSTAL STRUCTURE OF THE FIRST BROMODOMAIN OF HUMAN BRD4 IN COMPLEX 2 WITH AN ISOXAZOLYL-BENZIMIDAZOLE LIGAND	CTURE OF THE FIRST BROMODOMAIN OF HUMAN BRD4 IN AN ISOXAZOLYL-BENZIMIDAZOLE LIGAND
subclass_II/BRD4(1)/4nuc	X-RAY	03-DEC-13	1.4	0.137	0.186	J.MED.CHEM. 2013 V.56 9251		294K	CRYSTAL STRUCTURE OF THE FIRST BROMODOMAIN OF HUMAN BRD4 IN COMPLEX 2 WITH MS435 INHIBITOR	IDED DESIGN OF POTENT DIAZOBENZENE INHIBITORS BROMODOMAINS
subclass_II/BRD4(1)/4nud	X-RAY	03-DEC-13	1.2	0.137	0.171	J.MED.CHEM. 2013 V.56 9251		294K	CRYSTAL STRUCTURE OF THE FIRST BROMODOMAIN OF HUMAN BRD4 IN COMPLEX 2 WITH MS436 INHIBITOR	IDED DESIGN OF POTENT DIAZOBENZENE INHIBITORS BROMODOMAINS
subclass_II/BRD4(1)/4nue	X-RAY	03-DEC-13	1.3	0.14	0.188	J.MED.CHEM. 2013 V.56 9251		294K	CRYSTAL STRUCTURE OF THE FIRST BROMODOMAIN OF HUMAN BRD4 IN COMPLEX 2 WITH MS267 INHIBITOR	IDED DESIGN OF POTENT DIAZOBENZENE INHIBITORS BROMODOMAINS
subclass_II/BRD4(1)/4o70	X-RAY	24-DEC-13	1.55	0.179	0.234	ACS 2014 V.9 1160		291K	CRYSTAL STRUCTURE OF THE FIRST BROMODOMAIN OF HUMAN BRD4 IN COMPLEX 2 WITH DINACICLIB	E BINDING SITE OF BROMODOMAIN-CONTAINING PROTEIN ERACTS WITH DIVERSE KINASE INHIBITORS.
subclass_II/BRD4(1)/4o71	X-RAY	24-DEC-13	1.36	0.137	0.162	ACS 2014 V.9 1160		291K	CRYSTAL STRUCTURE OF THE FIRST BROMODOMAIN OF HUMAN BRD4 IN COMPLEX 2 WITH FLAVOPIRIDOL	E BINDING SITE OF BROMODOMAIN-CONTAINING PROTEIN ERACTS WITH DIVERSE KINASE INHIBITORS.
subclass_II/BRD4(1)/4o72	X-RAY	24-DEC-13	1.4	0.131	0.156	ACS 2014 V.9 1160		291K	CRYSTAL STRUCTURE OF THE FIRST BROMODOMAIN OF HUMAN BRD4 IN COMPLEX 2 WITH NU7441	E BINDING SITE OF BROMODOMAIN-CONTAINING PROTEIN ERACTS WITH DIVERSE KINASE INHIBITORS.
subclass_II/BRD4(1)/4o74	X-RAY	24-DEC-13	1.45	0.15	0.178	ACS 2014 V.9 1160		291K	CRYSTAL STRUCTURE OF THE FIRST BROMODOMAIN OF HUMAN BRD4 IN COMPLEX 2 WITH BI 2536	E BINDING SITE OF BROMODOMAIN-CONTAINING PROTEIN ERACTS WITH DIVERSE KINASE INHIBITORS.
subclass_II/BRD4(1)/4o75	X-RAY	24-DEC-13	1.55	0.157	0.199	ACS 2014 V.9 1160		291K	CRYSTAL STRUCTURE OF THE FIRST BROMODOMAIN OF HUMAN BRD4 IN COMPLEX 2 WITH FOSTAMATINIB	E BINDING SITE OF BROMODOMAIN-CONTAINING PROTEIN ERACTS WITH DIVERSE KINASE INHIBITORS.
subclass_II/BRD4(1)/4o76	X-RAY	24-DEC-13	1.7	0.136	0.171	ACS 2014 V.9 1160		291K	CRYSTAL STRUCTURE OF THE FIRST BROMODOMAIN OF HUMAN BRD4 IN COMPLEX 2 WITH TG101209	E BINDING SITE OF BROMODOMAIN-CONTAINING PROTEIN ERACTS WITH DIVERSE KINASE INHIBITORS.
subclass_II/BRD4(1)/4o77	X-RAY	24-DEC-13	2	0.153	0.207	ACS 2014 V.9 1160		291K	CRYSTAL STRUCTURE OF THE FIRST BROMODOMAIN OF HUMAN BRD4 IN COMPLEX 2 WITH SB 202190	E BINDING SITE OF BROMODOMAIN-CONTAINING PROTEIN ERACTS WITH DIVERSE KINASE INHIBITORS.
subclass_II/BRD4(1)/4o78	X-RAY	24-DEC-13	1.34	0.119	0.144	ACS 2014 V.9 1160		291K	CRYSTAL STRUCTURE OF THE FIRST BROMODOMAIN OF HUMAN BRD4 IN COMPLEX 2 WITH GW612286X	E BINDING SITE OF BROMODOMAIN-CONTAINING PROTEIN ERACTS WITH DIVERSE KINASE INHIBITORS.
subclass_II/BRD4(1)/4o7a	X-RAY	24-DEC-13	1.34	0.145	0.174	ACS 2014 V.9 1160		291K	CRYSTAL STRUCTURE OF THE FIRST BROMODOMAIN OF HUMAN BRD4 IN COMPLEX 2 WITH SB-409514	E BINDING SITE OF BROMODOMAIN-CONTAINING PROTEIN ERACTS WITH DIVERSE KINASE INHIBITORS.
subclass_II/BRD4(1)/4o7b	X-RAY	24-DEC-13	1.5	0.142	0.18	ACS 2014 V.9 1160		291K	CRYSTAL STRUCTURE OF THE FIRST BROMODOMAIN OF HUMAN BRD4 IN COMPLEX 2 WITH SB-284847-BT	E BINDING SITE OF BROMODOMAIN-CONTAINING PROTEIN ERACTS WITH DIVERSE KINASE INHIBITORS.
subclass_II/BRD4(1)/4o7c	X-RAY	24-DEC-13	1.55	0.152	0.19	ACS 2014 V.9 1160		291K	CRYSTAL STRUCTURE OF THE FIRST BROMODOMAIN OF HUMAN BRD4 IN COMPLEX 2 WITH SB-614067-R	E BINDING SITE OF BROMODOMAIN-CONTAINING PROTEIN ERACTS WITH DIVERSE KINASE INHIBITORS.
subclass_II/BRD4(1)/4o7e	X-RAY	24-DEC-13	1.85	0.157	0.21	ACS 2014 V.9 1160		291K	CRYSTAL STRUCTURE OF THE FIRST BROMODOMAIN OF HUMAN BRD4 IN COMPLEX 2 WITH SB-610251-B	E BINDING SITE OF BROMODOMAIN-CONTAINING PROTEIN ERACTS WITH DIVERSE KINASE INHIBITORS.
subclass_II/BRD4(1)/4o7f	X-RAY	24-DEC-13	1.8	0.14	0.194	ACS 2014 V.9 1160		291K	CRYSTAL STRUCTURE OF THE FIRST BROMODOMAIN OF HUMAN BRD4 IN COMPLEX 2 WITH SB-251527	E BINDING SITE OF BROMODOMAIN-CONTAINING PROTEIN ERACTS WITH DIVERSE KINASE INHIBITORS.
subclass_II/BRD4(1)/4ogi	X-RAY	16-JAN-14	1.73	0.177	0.214	NAT.CHEM.BIOL. 2014 V.10 305	8.5	277K	CRYSTAL STRUCTURE OF THE FIRST BROMODOMAIN OF HUMAN BRD4 IN COMPLEX 2 WITH THE INHIBITOR BI-2536	BROMODOMAIN INHIBITORS FOR RATIONALLY DESIGNED LOGY.
subclass_II/BRD4(1)/4ogj	X-RAY	16-JAN-14	1.65	0.152	0.182	NAT.CHEM.BIOL. 2014 V.10 305	7.5	277K	CRYSTAL STRUCTURE OF THE FIRST BROMODOMAIN OF HUMAN BRD4 IN COMPLEX 2 WITH THE INHIBITOR TG-101348	BROMODOMAIN INHIBITORS FOR RATIONALLY DESIGNED LOGY.
subclass_II/BRD4(1)/4pce	X-RAY	15-APR-14	1.29	0.138	0.164	BIOORG.MED.CHEM.LETT. 2014 V.24 2493			CRYSTAL STRUCTURE OF THE FIRST BROMODOMAIN OF HUMAN BRD4 IN COMPLEX 2 WITH COMPOUND B13	BRD4 BROMODOMAIN INHIBITORS BY FRAGMENT-BASED PUT DOCKING.
subclass_II/BRD4(1)/4pci	X-RAY	15-APR-14	1.25	0.147	0.169	BIOORG.MED.CHEM.LETT. 2014 V.24 2493			CRYSTAL STRUCTURE OF THE FIRST BROMODOMAIN OF BRD4 IN COMPLEX WITH B16	BRD4 BROMODOMAIN INHIBITORS BY FRAGMENT-BASED PUT DOCKING.
subclass_II/BRD4(1)/4ps5	X-RAY	06-MAR-14	1.4	0.151	0.18	ACS 2014 V.9 1160		291K	CRYSTAL STRUCTURE OF THE FIRST BROMODOMAIN OF HUMAN BRD4 IN COMPLEX 2 WITH TG101348	E BINDING SITE OF BROMODOMAIN-CONTAINING PROTEIN ERACTS WITH DIVERSE KINASE INHIBITORS.
subclass_II/BRD4(1)/4qb3	X-RAY	06-MAY-14	0.94	0.137	0.155	CHEM.BIOL. 2014 V.21 841		293K	CRYSTAL STRUCTURE OF THE FIRST BROMODOMAIN OF HUMAN BRD4 IN COMPLEX 2 WITH OLINONE	EMICAL MODULATION OF GENE TRANSCRIPTION FAVORS YTE LINEAGE PROGRESSION.
subclass_II/BRD4(1)/4qr3	X-RAY	30-JUN-14	1.37	0.179	0.204	J.MED.CHEM. 2015 V.58 1281		293K	BRD4 BROMODOMAIN 1 COMPLEX WITH ITS NOVEL INHIBITORS	ED DRUG DISCOVERY OF 2-THIAZOLIDINONES AS BRD4 2. STRUCTURE-BASED OPTIMIZATION
subclass_II/BRD4(1)/4qr4	X-RAY	30-JUN-14	1.28	0.163	0.177	J.MED.CHEM. 2015 V.58 1281		293K	BRD4 BROMODOMAIN 1 COMPLEX WITH ITS NOVEL INHIBITORS	ED DRUG DISCOVERY OF 2-THIAZOLIDINONES AS BRD4 2. STRUCTURE-BASED OPTIMIZATION
subclass_II/BRD4(1)/4qr5	X-RAY	30-JUN-14	1.41	0.171	0.194	J.MED.CHEM. 2015 V.58 1281		293K	BRD4 BROMODOMAIN 1 COMPLEX WITH ITS NOVEL INHIBITORS	ED DRUG DISCOVERY OF 2-THIAZOLIDINONES AS BRD4 2. STRUCTURE-BASED OPTIMIZATION
subclass_II/BRD4(1)/4uix	X-RAY	03-APR-15	1.58	0.2019	0.23788	J.MED.CHEM. 2016 V.59 1425			N-TERMINAL BROMODOMAIN OF HUMAN BRD4 WITH 7-(3,4- 2 DIMETHOXYPHENYL)-N-(1,1-DIOXO-1-THIAN-4-YL)-5-METHYL-4-OXO- 3 4H,5H-THIENO-3,2-C-PYRIDINE-2-CARBOXAMIDE	Y OF I-BRD9, A SELECTIVE CELL ACTIVE CHEMICAL OMODOMAIN CONTAINING PROTEIN 9 INHIBITION.
subclass_II/BRD4(1)/4uiy	X-RAY	03-APR-15	1.3	0.15781	0.1847	J.MED.CHEM. 2016 V.59 1425			N-TERMINAL BROMODOMAIN OF HUMAN BRD4 WITH N-(1,1-DIOXO-1- 2 THIAN-4-YL)-5-METHYL-4-OXO-7-3-(TRIFLUOROMETHYL)PHENYL-4H, 3 5H-THIENO-3,2-C-PYRIDINE-2-CARBOXIMIDAMIDE	Y OF I-BRD9, A SELECTIVE CELL ACTIVE CHEMICAL OMODOMAIN CONTAINING PROTEIN 9 INHIBITION.
subclass_II/BRD4(1)/4uiz	X-RAY	03-APR-15	1.19	0.16713	0.17478	J.MED.CHEM. 2016 V.59 1425			N-TERMINAL BROMODOMAIN OF HUMAN BRD4 WITH 7-(3,4- 2 DIMETHOXYPHENYL)-2-(4-METHANESULFONYLPIPERAZINE-1-CARBONYL) 3 -5-METHYL-4H,5H-THIENO-3,2-C-PYRIDIN-4-ONE	Y OF I-BRD9, A SELECTIVE CELL ACTIVE CHEMICAL OMODOMAIN CONTAINING PROTEIN 9 INHIBITION.
subclass_II/BRD4(1)/4uyd	X-RAY	30-AUG-14	1.37	0.17483	0.18788	ACS 2014 V.5 1190			N-TERMINAL BROMODOMAIN OF HUMAN BRD4 WITH 1,3-DIMETHYL-2- 2 OXO-2,3-DIHYDRO-1H-1,3-BENZODIAZOLE-5-CARBOXAMIDE	BENZIMIDAZOLONES ARE POTENT, SELECTIVE F THE BRPF1 BROMODOMAIN.
subclass_II/BRD4(1)/4whw	X-RAY	23-SEP-14	1.35	0.181	0.201			277K	DIRECT PHOTOCAPTURE OF BROMODOMAINS USING TROPOLONE CHEMICAL PROBES	CAPTURE OF BROMODOMAINS USING TROPOLONE CHEMICAL
subclass_II/BRD4(1)/4wiv	X-RAY	26-SEP-14	1.56	0.171	0.201	J.MED.CHEM. 2014 V.57 9019	7.4	295K	CRYSTAL STRUCTURE OF THE FIRST BROMODOMAIN OF HUMAN BRD4 IN COMPLEX 2 WITH A NOVEL INHIBITOR UMB32 (N-TERT-BUTYL-2-[4-(3,5-DIMETHYL-1,2- 3 OXAZOL-4-YL) PHENYL]IMIDAZO[1,2-A]PYRAZIN-3-AMINE)	COMPONENT REACTIONS TO DEVELOP NOVEL BROMODOMAIN
subclass_II/BRD4(1)/4x2i	X-RAY	26-NOV-14	1.2	0.141	0.187	ACS 2016 V.7 145		277K	DISCOVERY OF BENZOTRIAZOLO DIAZEPINES AS ORALLY-ACTIVE INHIBITORS OF 2 BET BROMODOMAINS: CRYSTAL STRUCTURE OF BRD4 WITH CPI-13	BENZOTRIAZOLO[4,3-D][1,4]DIAZEPINES AS ORALLY ITORS OF BET BROMODOMAINS.
subclass_II/BRD4(1)/4xy9	X-RAY	02-FEB-15	1.83	0.16	0.206	J.MED.CHEM. 2015 V.58 2718	7.5	277K	CRYSTAL STRUCTURE OF THE FIRST BROMODOMAIN OF HUMAN BRD4 IN COMPLEX 2 WITH A 2-AMINE-9H-PURINE LIGAND	AFFOLD REVEALS INDUCED-FIT POCKET PLASTICITY OF MODOMAIN.
subclass_II/BRD4(1)/4xya	X-RAY	02-FEB-15	2.05	0.15	0.207	J.MED.CHEM. 2015 V.58 2718		277K	CRYSTAL STRUCTURE OF THE FIRST BROMODOMAIN OF HUMAN BRD4 IN COMPLEX 2 WITH A 2-AMINE-9H-PURINE LIGAND	AFFOLD REVEALS INDUCED-FIT POCKET PLASTICITY OF MODOMAIN.
subclass_II/BRD4(1)/4yh3	X-RAY	26-FEB-15	1.6	0.162	0.199	BIOORG.MED.CHEM.LETT. 2015 V.25 2818	7.5	298K	CRYSTAL STRUCTURE OF HUMAN BRD4(1) IN COMPLEX WITH 4-[(2E)-3-(4- 2 METHOXYPHENYL)-2-PHENYLPROP-2-ENOYL]-3,4-DIHYDROQUINOXALIN-2(1H)-ONE 3 (COMPOUND 19A)	A NEW CHEMICAL SERIES OF BRD4(1) INHIBITORS N-LIGAND DOCKING AND STRUCTURE-GUIDED DESIGN.
subclass_II/BRD4(1)/4yh4	X-RAY	26-FEB-15	1.33	0.109	0.147	BIOORG.MED.CHEM.LETT. 2015 V.25 2818	7.5	298K	CRYSTAL STRUCTURE OF HUMAN BRD4(1) IN COMPLEX WITH 4-[(5- 2 PHENYLPYRIDIN-3-YL)CARBONYL]-3,4-DIHYDROQUINOXALIN-2(1H)-ONE 3 (COMPOUND 19D)	A NEW CHEMICAL SERIES OF BRD4(1) INHIBITORS N-LIGAND DOCKING AND STRUCTURE-GUIDED DESIGN.
subclass_II/BRD4(1)/4z1q	X-RAY	27-MAR-15	1.4	0.205	0.242	ACS 2016 V.7 145		277K	CRYSTAL STRUCTURE OF THE FIRST BROMODOMAIN OF HUMAN BRD4 BOUND TO 2 BENZOTRIAZOLO-DIAZEPINE SCAFFOLD	BENZOTRIAZOLO[4,3-D][1,4]DIAZEPINES AS ORALLY ITORS OF BET BROMODOMAINS.
subclass_II/BRD4(1)/4z1s	X-RAY	27-MAR-15	1.06	0.187	0.22	ACS 2016 V.7 145		277K	CRYSTAL STRUCTURE OF THE FIRST BROMODOMAIN OF HUMAN BRD4 WITH 2 BENZOTRIAZOLO-DIAZEPINE SCAFFOLD	BENZOTRIAZOLO[4,3-D][1,4]DIAZEPINES AS ORALLY ITORS OF BET BROMODOMAINS.
subclass_II/BRD4(1)/4zc9	X-RAY	15-APR-15	0.99	0.141	0.146	SCIENCE 2015 V.348 1376	7.5	298K	CRYSTAL STRUCTURE OF THE BRD4A/DB-2-190 COMPLEX	MENT. PHTHALIMIDE CONJUGATION AS A STRATEGY FOR ET PROTEIN DEGRADATION.
subclass_II/BRD4(1)/4zw1	X-RAY	19-MAY-15	1.75	0.188	0.249			293K	CRYSTAL STRUCTURE OF HBRD4 IN COMPLEX WITH BL-BI06 REVEALS A NOVEL 2 SYNTHESIZED INHIBITOR THAT INDUCES BECLIN1-INDEPENDENT/ATG5-DEPENDENT 3 AUTOPHAGIC CELL DEATH IN BREAST CANCER	CTURE OF HBRD4 IN COMPLEX WITH BL-BI06 REVEALS A SIZED INHIBITOR THAT INDUCES PENDENT/ATG5-DEPENDENT AUTOPHAGIC CELL DEATH IN R
subclass_II/BRD4(1)/5a5s	X-RAY	20-JUN-15	1.36	0.20921	0.21779	J.MED.CHEM. 2015 V.58 5649			NN-TERMINAL BROMODOMAIN OF HUMAN BRD4 WITH 5-5- 2 METHOXYPYRIDIN-3-YL-3-METHYL-8-PIPERIDIN-4-YLAMINO-1,2- 3 DIHYDRO-1,7-NAPHTHYRIDIN-2-ONE	ED DISCOVERY OF LOW-MICROMOLAR ATAD2 INHIBITORS.
subclass_II/BRD4(1)/5a85	X-RAY	11-JUL-15	1.72	0.18761	0.23584	J.MED.CHEM. 2015 V.58 6151			N-TERMINAL BROMODOMAIN OF HUMAN BRD4 WITH 8-(3R,4R)-3- 2 (CYCLOHEXYLMETHOXY)PIPERIDIN-4-YLAMINO-3-METHYL-1,2-DIHYDRO- 3 1,7-NAPHTHYRIDIN-2-ONE	SED OPTIMIZATION OF NAPHTHYRIDONES INTO POTENT OMAIN INHIBITORS.
subclass_II/BRD4(1)/5acy	X-RAY	18-AUG-15	2.01	0.21425	0.27081	J.EXP.MED. 2015 V.212 1771			N-TERMINAL BROMODOMAIN OF HUMAN BRD4 WITH 1-(2R,4S)-2- 2 METHYL-4-(PHENYLAMINO)-6-4-(PIPERIDIN-1-YLMETHYL)PHENYL- 3 1,2,3,4-TETRAHYDROQUINOLIN-1-YL-ETHAN-1-ONE	SYNDROME IS INDUCED BY PHARMACOLOGICAL OF BET PROTEINS IN YOUNG MICE.
subclass_II/BRD4(1)/5bt4	X-RAY	02-JUN-15	1.5	0.192	0.214		7.5	277K	CRYSTAL STRUCTURE OF BRD4 FIRST BROMODOMAIN IN COMPLEX WITH SGC-CBP30 2 CHEMICAL PROBE	CTURE OF BRD4 FIRST BROMODOMAIN IN COMPLEX WITH YLISOXAZOL LIGAND
subclass_II/BRD4(1)/5coi	X-RAY	20-JUL-15	1.62	0.174	0.2	J.MED.CHEM. 2016 V.59 1565	7.5		CRYSTAL STRUCTURE OF THE FIRST BROMODOMAIN OF HUMAN BRD4 IN COMPLEX 2 WITH BENZO[CD]INDOL-2(1H)-ONE LIGAND	BENZO[CD]INDOL-2(1H)-ONES AS POTENT AND BROMODOMAIN INHIBITORS: STRUCTURE-BASED VIRTUAL PTIMIZATION, AND BIOLOGICAL EVALUATION
subclass_II/BRD4(1)/5cp5	X-RAY	21-JUL-15	1.79	0.197	0.242	J.MED.CHEM. 2016 V.59 1565		277K	CRYSTAL STRUCTURE OF THE FIRST BROMODOMAIN OF HUMAN BRD4 IN COMPLEX 2 WITH BENZO[CD]INDOL-2(1H)-ONE LIGAND	BENZO[CD]INDOL-2(1H)-ONES AS POTENT AND BROMODOMAIN INHIBITORS: STRUCTURE-BASED VIRTUAL PTIMIZATION, AND BIOLOGICAL EVALUATION
subclass_II/BRD4(1)/5cpe	X-RAY	21-JUL-15	1.62	0.161	0.187	J.MED.CHEM. 2016 V.59 1565		277K	CRYSTAL STRUCTURE OF THE FIRST BROMODOMAIN OF HUMAN BRD4 IN COMPLEX 2 WITH BENZO[CD]INDOL-2(1H)-ONE LIGAND	BENZO[CD]INDOL-2(1H)-ONES AS POTENT AND BROMODOMAIN INHIBITORS: STRUCTURE-BASED VIRTUAL PTIMIZATION, AND BIOLOGICAL EVALUATION
subclass_II/BRD4(1)/5cqt	X-RAY	22-JUL-15	1.6	0.168	0.191	J.MED.CHEM. 2016 V.59 1565	7.5		CRYSTAL STRUCTURE OF THE FIRST BROMODOMAIN OF HUMAN BRD4 IN COMPLEX 2 WITH BENZO[CD]INDOL-2(1H)-ONE LIGAND	BENZO[CD]INDOL-2(1H)-ONES AS POTENT AND BROMODOMAIN INHIBITORS: STRUCTURE-BASED VIRTUAL PTIMIZATION, AND BIOLOGICAL EVALUATION
subclass_II/BRD4(1)/5crm	X-RAY	23-JUL-15	1.99	0.167	0.201	J.MED.CHEM. 2016 V.59 1565	6.5		CRYSTAL STRUCTURE OF THE FIRST BROMODOMAIN OF HUMAN BRD4 IN COMPLEX 2 WITH BENZO[CD]INDOL-2(1H)-ONE LIGAND	BENZO[CD]INDOL-2(1H)-ONES AS POTENT AND BROMODOMAIN INHIBITORS: STRUCTURE-BASED VIRTUAL PTIMIZATION, AND BIOLOGICAL EVALUATION
subclass_II/BRD4(1)/5crz	X-RAY	23-JUL-15	2.12	0.227	0.257	J.MED.CHEM. 2016 V.59 1565	8		CRYSTAL STRUCTURE OF THE FIRST BROMODOMAIN OF HUMAN BRD4 IN COMPLEX 2 WITH BENZO[CD]INDOL-2(1H)-ONE LIGAND	BENZO[CD]INDOL-2(1H)-ONES AS POTENT AND BROMODOMAIN INHIBITORS: STRUCTURE-BASED VIRTUAL PTIMIZATION, AND BIOLOGICAL EVALUATION
subclass_II/BRD4(1)/5cs8	X-RAY	23-JUL-15	1.62	0.191	0.215	J.MED.CHEM. 2016 V.59 1565	8.3		CRYSTAL STRUCTURE OF THE FIRST BROMODOMAIN OF HUMAN BRD4 IN COMPLEX 2 WITH BENZO[CD]INDOL-2(1H)-ONE LIGAND	BENZO[CD]INDOL-2(1H)-ONES AS POTENT AND BROMODOMAIN INHIBITORS: STRUCTURE-BASED VIRTUAL PTIMIZATION, AND BIOLOGICAL EVALUATION
subclass_II/BRD4(1)/5ctl	X-RAY	24-JUL-15	2.51	0.203	0.227	J.MED.CHEM. 2016 V.59 1565	7		CRYSTAL STRUCTURE OF THE FIRST BROMODOMAIN OF HUMAN BRD4 IN COMPLEX 2 WITH BENZO[CD]INDOL-2(1H)-ONE LIGAND	BENZO[CD]INDOL-2(1H)-ONES AS POTENT AND BROMODOMAIN INHIBITORS: STRUCTURE-BASED VIRTUAL PTIMIZATION, AND BIOLOGICAL EVALUATION
subclass_II/BRD4(1)/5cy9	X-RAY	30-JUL-15	1.55	0.165	0.198	J.MED.CHEM. 2016 V.59 1565	7.8		CRYSTAL STRUCTURE OF THE FIRST BROMODOMAIN OF HUMAN BRD4 IN COMPLEX 2 WITH BENZO[CD]INDOL-2(1H)-ONE LIGAND	BENZO[CD]INDOL-2(1H)-ONES AS POTENT AND BROMODOMAIN INHIBITORS: STRUCTURE-BASED VIRTUAL PTIMIZATION, AND BIOLOGICAL EVALUATION
subclass_II/BRD4(1)/5d0c	X-RAY	03-AUG-15	1.49	0.165	0.183	J.MED.CHEM. 2016 V.59 1565	7.5		CRYSTAL STRUCTURE OF THE FIRST BROMODOMAIN OF HUMAN BRD4 IN COMPLEX 2 WITH BENZO[CD]INDOL-2(1H)-ONE LIGAND	BENZO[CD]INDOL-2(1H)-ONES AS POTENT AND BROMODOMAIN INHIBITORS: STRUCTURE-BASED VIRTUAL PTIMIZATION, AND BIOLOGICAL EVALUATION
subclass_II/BRD4(1)/5d24	X-RAY	05-AUG-15	1.65	0.176	0.202	J.MED.CHEM. 2016 V.59 1518		298K	FIRST BROMODOMAIN OF BRD4 BOUND TO INHIBITOR XD26	LE DERIVATIVES YIELD NOVEL VECTORS FOR DESIGNING F THE ACETYL-LYSINE RECOGNITION SITE OF BRD4(1).
subclass_II/BRD4(1)/5d25	X-RAY	05-AUG-15	1.7	0.177	0.196	J.MED.CHEM. 2016 V.59 1518		293K	FIRST BROMODOMAIN OF BRD4 BOUND TO INHIBITOR XD27	LE DERIVATIVES YIELD NOVEL VECTORS FOR DESIGNING F THE ACETYL-LYSINE RECOGNITION SITE OF BRD4(1).
subclass_II/BRD4(1)/5d26	X-RAY	05-AUG-15	1.82	0.162	0.187	J.MED.CHEM. 2016 V.59 1518		293K	FIRST BROMODOMAIN OF BRD4 BOUND TO INHIBITOR XD28	LE DERIVATIVES YIELD NOVEL VECTORS FOR DESIGNING F THE ACETYL-LYSINE RECOGNITION SITE OF BRD4(1).
subclass_II/BRD4(1)/5d3h	X-RAY	06-AUG-15	1.7	0.165	0.196	J.MED.CHEM. 2016 V.59 1518		293K	FIRST BROMODOMAIN OF BRD4 BOUND TO INHIBITOR XD29	LE DERIVATIVES YIELD NOVEL VECTORS FOR DESIGNING F THE ACETYL-LYSINE RECOGNITION SITE OF BRD4(1).
subclass_II/BRD4(1)/5d3j	X-RAY	06-AUG-15	1.7	0.18	0.206	J.MED.CHEM. 2016 V.59 1518		293K	FIRST BROMODOMAIN OF BRD4 BOUND TO INHIBITOR XD33	LE DERIVATIVES YIELD NOVEL VECTORS FOR DESIGNING F THE ACETYL-LYSINE RECOGNITION SITE OF BRD4(1).
subclass_II/BRD4(1)/5d3l	X-RAY	06-AUG-15	1.5	0.179	0.201	J.MED.CHEM. 2016 V.59 1518		293K	FIRST BROMODOMAIN OF BRD4 BOUND TO INHIBITOR XD35	LE DERIVATIVES YIELD NOVEL VECTORS FOR DESIGNING F THE ACETYL-LYSINE RECOGNITION SITE OF BRD4(1).
subclass_II/BRD4(1)/5d3n	X-RAY	06-AUG-15	2.15	0.211	0.235	J.MED.CHEM. 2016 V.59 1518		293K	FIRST BROMODOMAIN OF BRD4 BOUND TO INHIBITOR XD40	LE DERIVATIVES YIELD NOVEL VECTORS FOR DESIGNING F THE ACETYL-LYSINE RECOGNITION SITE OF BRD4(1).
subclass_II/BRD4(1)/5d3p	X-RAY	06-AUG-15	1.95	0.179	0.197	J.MED.CHEM. 2016 V.59 1518		293K	FIRST BROMODOMAIN OF BRD4 BOUND TO INHIBITOR XD41	LE DERIVATIVES YIELD NOVEL VECTORS FOR DESIGNING F THE ACETYL-LYSINE RECOGNITION SITE OF BRD4(1).
subclass_II/BRD4(1)/5d3r	X-RAY	06-AUG-15	2.2	0.218	0.243	J.MED.CHEM. 2016 V.59 1518		293K	FIRST BROMODOMAIN OF BRD4 BOUND TO INHIBITOR XD42	LE DERIVATIVES YIELD NOVEL VECTORS FOR DESIGNING F THE ACETYL-LYSINE RECOGNITION SITE OF BRD4(1).
subclass_II/BRD4(1)/5d3s	X-RAY	06-AUG-15	1.75	0.178	0.195	J.MED.CHEM. 2016 V.59 1518		293K	FIRST BROMODOMAIN OF BRD4 BOUND TO INHIBITOR XD44	LE DERIVATIVES YIELD NOVEL VECTORS FOR DESIGNING F THE ACETYL-LYSINE RECOGNITION SITE OF BRD4(1).
subclass_II/BRD4(1)/5d3t	X-RAY	06-AUG-15	1.93	0.172	0.201	J.MED.CHEM. 2016 V.59 1518		293K	FIRST BROMODOMAIN OF BRD4 BOUND TO INHIBITOR XD47	LE DERIVATIVES YIELD NOVEL VECTORS FOR DESIGNING F THE ACETYL-LYSINE RECOGNITION SITE OF BRD4(1).
subclass_II/BRD4(1)/5dlx	X-RAY	07-SEP-15	1.9	0.13	0.207	ACS 2016 V.11 2140		292K	FIRST DOMAIN OF HUMAN BROMODOMAIN BRD4 IN COMPLEX WITH INHIBITOR N-{3- 2 [4-(3-CHLOROPHENYL)PIPERAZIN-1-YL]PROPYL}-1-{3-METHYL-[1,2, 3 4]TRIAZOLO[4,3-B]PYRIDAZIN-6-YL}PIPERIDINE-4-CARBOXAMIDE	EIN INTERACTION INHIBITION (2P2I)-ORIENTED RARY ACCELERATES HIT DISCOVERY.
subclass_II/BRD4(1)/5dlz	X-RAY	07-SEP-15	1.7	0.255	0.334	ACS 2016 V.11 2140		292K	FIRST DOMAIN OF HUMAN BROMODOMAIN BRD4 IN COMPLEX WITH INHIBITOR 4- 2 [(1-METHYL-2-OXO-1,2-DIHYDROQUINOLIN-4-YL)OXY]-N-({1-[(3-METHYLPHE 3 METHYL]PIPERIDIN-4-YL}METHYL)BUTANAMIDE	EIN INTERACTION INHIBITION (2P2I)-ORIENTED RARY ACCELERATES HIT DISCOVERY.
subclass_II/BRD4(1)/5dw2	X-RAY	22-SEP-15	1.12	0.124	0.151	BIOCHEM.BIOPHYS.RES.COMMUN. 2016 V.477 62	6.6		X-RAY CRYSTAL STRUCTURE OF HUMAN BRD4(BD1) IN COMPLEX WITH RVX297 TO 2 1.12 A RESOLUTION	OVEL BD2 SELECTIVE INHIBITOR OF BET .
subclass_II/BRD4(1)/5dx4	X-RAY	23-SEP-15	2.3	0.217	0.239	J.MED.CHEM. 2016 V.59 1565	7		CRYSTAL STRUCTURE OF THE FIRST BROMODOMAIN OF HUMAN BRD4 IN COMPLEX 2 WITH BENZO[CD]INDOL-2(1H)-ONE LIGAND	BENZO[CD]INDOL-2(1H)-ONES AS POTENT AND BROMODOMAIN INHIBITORS: STRUCTURE-BASED VIRTUAL PTIMIZATION, AND BIOLOGICAL EVALUATION
subclass_II/BRD4(1)/5egu	X-RAY	27-OCT-15	2.21	0.187	0.235	J.MED.CHEM. 2016 V.59 1634		292K	FIRST DOMAIN OF HUMAN BROMODOMAIN BRD4 IN COMPLEX WITH INHIBITOR 3- 2 BUTYL-8-(6-BUTYL-5,7-DIMETHYL-[1,2,4]TRIAZOLO[1,5-A]PYRIMIDIN-2- 3 YLSULFANYLMETHYL)-7-ETHYL-3,7-DIHYDROPURINE-2,6-DIONE	LECTIVE INHIBITION OF THE FIRST BROMODOMAIN OF OMODOMAIN AND EXTRA-TERMINAL DOMAIN (BET)
subclass_II/BRD4(1)/5ei4	X-RAY	29-OCT-15	1.05	0.172	0.192	J.MED.CHEM. 2016 V.59 1634	8.5	292K	FIRST DOMAIN OF HUMAN BROMODOMAIN BRD4 IN COMPLEX WITH INHIBITOR 8-(5- 2 AMINO-1H-[1,2,4]TRIAZOL-3-YLSULFANYLMETHYL)-3-(4-CHLOROBENZYL)-7- 3 ETHYL-3,7-DIHYDROPURINE-2,6-DIONE	LECTIVE INHIBITION OF THE FIRST BROMODOMAIN OF OMODOMAIN AND EXTRA-TERMINAL DOMAIN (BET)
subclass_II/BRD4(1)/5eis	X-RAY	30-OCT-15	1.6	0.184	0.219	J.MED.CHEM. 2016 V.59 1634		292K	FIRST DOMAIN OF HUMAN BROMODOMAIN BRD4 IN COMPLEX WITH INHIBITOR 3-(4- 2 CHLOROBENZYL)-7-ETHYL-3,7-DIHYDROPURINE-2,6-DIONE	LECTIVE INHIBITION OF THE FIRST BROMODOMAIN OF OMODOMAIN AND EXTRA-TERMINAL DOMAIN (BET)
subclass_II/BRD4(1)/5fbx	X-RAY	14-DEC-15	1.85	0.215	0.267				CRYSTAL STRUCTURE OF THE FIRST BROMODOMAIN OF HUMAN BRD4 IN COMPLEX 2 WITH PNZ5 ISOXAZOLE INHIBITOR	CTURE OF THE FIRST BROMODOMAIN OF HUMAN BRD4 IN PNZ5 ISOXAZOLE INHIBITOR
subclass_II/BRD4(1)/5hls	X-RAY	15-JAN-16	2.18	0.192	0.277	J.MED.CHEM. 2016 V.59 1330		277K	CRYSTAL STRUCTURE OF THE FIRST BROMODOMAIN OF HUMAN BRD4 BOUND TO CPI- 2 0610	ON OF A BENZOISOXAZOLOAZEPINE INHIBITOR F THE BROMODOMAIN AND EXTRA-TERMINAL (BET) CANDIDATE FOR HUMAN CLINICAL TRIALS.
subclass_II/BRD4(1)/5hm0	X-RAY	15-JAN-16	1.4	0.192	0.226	J.MED.CHEM. 2016 V.59 1330		277K	CRYSTAL STRUCTURE OF THE FIRST BROMODOMAIN OF HUMAN BRD4 BOUND TO 2 BENZOISOXAZOLOAZEPINE 3	ON OF A BENZOISOXAZOLOAZEPINE INHIBITOR F THE BROMODOMAIN AND EXTRA-TERMINAL (BET) CANDIDATE FOR HUMAN CLINICAL TRIALS.
subclass_II/BRD4(1)/5lj1	X-RAY	17-JUL-16	1.9	0.171	0.237			293K	N-TERMINAL BROMODOMAIN OF HUMAN BRD4 WITH 8-(((3R,4R,5S)-3-((4,4- 2 DIFLUOROCYCLOHEXYL)METHOXY)-5-METHOXYPIPERIDIN-4-YL)AMINO)-3-METHYL- 3 5-(5-METHYLPYRIDIN-3-YL)-1,7-NAPHTHYRIDIN-2(1H)-ONE	ROBE FOR THE ATAD2 BROMODOMAIN.
subclass_II/BRD4(1)/5lj2	X-RAY	17-JUL-16	1.19	0.188	0.208			293K	N-TERMINAL BROMODOMAIN OF HUMAN BRD4 WITH 5-(5-AMINOPYRIDIN-3-YL)-8- 2 (((3R,4R)-3-((1,1-DIOXIDOTETRAHYDRO-2H-THIOPYRAN-4-YL)METHOXY) 3 PIPERIDIN-4-YL)AMINO)-3-METHYL-1,7-NAPHTHYRIDIN-2(1H)-ONE	ROBE FOR THE ATAD2 BROMODOMAIN.
subclass_II/BRD4(2)/2i8n	NMR	02-SEP-06	NOT						SOLUTION STRUCTURE OF THE SECOND BROMODOMAIN OF BRD4	UCTURE OF THE SECOND BROMODOMAIN OF
subclass_II/BRD4(2)/2lsp	NMR	03-MAY-12	NOT			J.BIOL.CHEM. 2012 V.287 28840			SOLUTION STRUCTURES OF BRD4 SECOND BROMODOMAIN WITH NF-KB-K310AC 2 PEPTIDE	ION OF NF-KAPPA B TRANSCRIPTIONAL ACTIVITY IN ED KIDNEY DISEASE BY BRD4 INHIBITION.
subclass_II/BRD4(2)/2mjv	NMR	16-JAN-14	NOT			CANCER 2014 V.25 210			SOLUTION STRUCTURES OF SECOND BROMODOMAIN OF BRD4 WITH DI-ACETYLATED 2 TWIST PEPTIDE	HE INTERACTION OF BRD4 WITH DIACETYLATED TWIST UMORIGENESIS IN BASAL-LIKE BREAST CANCER.
subclass_II/BRD4(2)/2ouo	X-RAY	12-FEB-07	1.89	0.184	0.216	CELL(CAMBRIDGE,MASS.) 2012 V.149 214	7	277K	CRYSTAL STRUCTURE OF THE BROMO DOMAIN 2 IN HUMAN BROMODOMAIN 2 CONTAINING PROTEIN 4 (BRD4)	GNITION AND LARGE-SCALE STRUCTURAL ANALYSIS OF OMODOMAIN FAMILY.
subclass_II/BRD4(2)/2yem	X-RAY	25-MAR-11	2.3	0.18246	0.22852	J.MED.CHEM. 2011 V.54 3827			CRYSTAL STRUCTURE OF THE SECOND BROMODOMAIN OF HUMAN BRD4 2 WITH THE INHIBITOR GW841819X	D CHARACTERIZATION OF SMALL MOLECULE INHIBITORS AMILY BROMODOMAINS.
subclass_II/BRD4(2)/4kv4	X-RAY	22-MAY-13	2	0.21	0.258	ONCOGENE 2014 V.33 2395	8.5	278K	BRD4 BROMODOMAIN 2 IN COMPLEX WITH ACETYLATED REL PEPTIDE	NS CONSTITUTIVELY ACTIVE NF-KAPPA B IN CANCER DING TO ACETYLATED RELA.
subclass_II/BRD4(2)/5jwm	X-RAY	12-MAY-16	1.71	0.146	0.168			293K	BIVALENT BET BROMODOMAIN INHIBITION	BROMODOMAIN INHIBITION
subclass_II/BRDT(1)/2rfj	X-RAY	30-SEP-07	2.05	0.194	0.259	CELL(CAMBRIDGE,MASS.) 2012 V.149 214	7.5	277K	CRYSTAL STRUCTURE OF THE BROMO DOMAIN 1 IN HUMAN BROMODOMAIN 2 CONTAINING PROTEIN, TESTIS SPECIFIC (BRDT)	GNITION AND LARGE-SCALE STRUCTURAL ANALYSIS OF OMODOMAIN FAMILY.
subclass_II/BRDT(1)/4flp	X-RAY	15-JUN-12	2.23	0.213	0.255	CELL(CAMBRIDGE,MASS.) 2012 V.150 673		277K	CRYSTAL STRUCTURE OF THE FIRST BROMODOMAIN OF HUMAN BRDT IN COMPLEX 2 WITH THE INHIBITOR JQ1	LE INHIBITION OF BRDT FOR MALE CONTRACEPTION.
subclass_II/BRDT(1)/4kcx	X-RAY	24-APR-13	2	0.211	0.253	ACS 2013 V.8 2360		291K	BRDT IN COMPLEX WITH DINACICLIB	DENT KINASE INHIBITOR DINACICLIB INTERACTS WITH YSINE RECOGNITION SITE OF BROMODOMAINS.
subclass_III/CREBBP/1jsp	NMR	17-AUG-01	NOT			MOL.CELL 2004 V.13 251			NMR STRUCTURE OF CBP BROMODOMAIN IN COMPLEX WITH P53 PEPTIDE	ECHANISM OF THE BROMODOMAIN OF THE CBP IN P53 TRANSCRIPTIONAL ACTIVATION.
subclass_III/CREBBP/2d82	NMR	01-DEC-05	NOT			CHEM.BIOL. 2006 V.13 81			TARGET STRUCTURE-BASED DISCOVERY OF SMALL MOLECULES THAT 2 BLOCK HUMAN P53 AND CREB BINDING PROTEIN (CBP) ASSOCIATION	TURE-BASED DISCOVERY OF SMALL AT BLOCK HUMAN P53 AND CREB BINDING CIATION
subclass_III/CREBBP/2l84	NMR	03-JAN-11	NOT			CHEM.BIOL. 2011 V.18 531			SOLUTION NMR STRUCTURES OF CBP BROMODOMAIN WITH SMALL MOLECULE J28	CULE BINDING TO THE COACTIVATOR CREB-BINDING KS APOPTOSIS IN CARDIOMYOCYTES.
subclass_III/CREBBP/2l85	NMR	04-JAN-11	NOT			CHEM.BIOL. 2011 V.18 531			SOLUTION NMR STRUCTURES OF CBP BROMODOMAIN WITH SMALL MOLECULE OF HBS	CULE BINDING TO THE COACTIVATOR CREB-BINDING KS APOPTOSIS IN CARDIOMYOCYTES.
subclass_III/CREBBP/2rny	NMR	03-FEB-08	NOT			STRUCTURE 2008 V.16 643			COMPLEX STRUCTURES OF CBP BROMODOMAIN WITH H4 ACK20 PEPTIDE	ASIS OF SITE-SPECIFIC HISTONE BY THE BROMODOMAINS OF HUMAN PCAF AND CBP/P300
subclass_III/CREBBP/3dwy	X-RAY	23-JUL-08	1.98	0.162	0.219	CELL(CAMBRIDGE,MASS.) 2012 V.149 214	7.5	277K	CRYSTAL STRUCTURE OF THE BROMODOMAIN OF HUMAN CREBBP	GNITION AND LARGE-SCALE STRUCTURAL ANALYSIS OF OMODOMAIN FAMILY.
subclass_III/CREBBP/3p1c	X-RAY	30-SEP-10	1.82	0.168	0.218	CELL(CAMBRIDGE,MASS.) 2012 V.149 214	7.5	277K	CRYSTAL STRUCTURE OF THE BROMODOMAIN OF HUMAN CREBBP IN COMPLEX WITH 2 ACETYLATED LYSINE	GNITION AND LARGE-SCALE STRUCTURAL ANALYSIS OF OMODOMAIN FAMILY.
subclass_III/CREBBP/3p1d	X-RAY	30-SEP-10	1.86	0.17	0.218	CELL(CAMBRIDGE,MASS.) 2012 V.149 214	7.5	277K	CRYSTAL STRUCTURE OF THE BROMODOMAIN OF HUMAN CREBBP IN COMPLEX WITH 2 N-METHYL-2-PYRROLIDONE (NMP)	GNITION AND LARGE-SCALE STRUCTURAL ANALYSIS OF OMODOMAIN FAMILY.
subclass_III/CREBBP/3p1e	X-RAY	30-SEP-10	1.8	0.182	0.236		7.5	277K	CRYSTAL STRUCTURE OF THE BROMODOMAIN OF HUMAN CREBBP IN COMPLEX WITH 2 DIMETHYL SULFOXIDE (DMSO)	CTURE OF THE BROMODOMAIN OF HUMAN CREBBP IN DIMETHYL SULFOXIDE (DMSO)
subclass_III/CREBBP/3p1f	X-RAY	30-SEP-10	1.63	0.184	0.218		7.5	277K	CRYSTAL STRUCTURE OF THE BROMODOMAIN OF HUMAN CREBBP IN COMPLEX WITH A 2 HYDROQUINAZOLIN LIGAND	CTURE OF THE BROMODOMAIN OF HUMAN CREBBP IN A HYDROQUINAZOLIN LIGAND
subclass_III/CREBBP/3svh	X-RAY	12-JUL-11	1.8	0.189	0.224		7.5	277K	CRYSTAL STRUCTURE OF THE BROMDOMAIN OF HUMAN CREBBP IN COMPLEX WITH A 2 3,5-DIMETHYLISOXAZOL LIGAND	CTURE OF THE BROMDOMAIN OF HUMAN CREBBP IN A 3,5-DIMETHYLISOXAZOL LIGAND
subclass_III/CREBBP/4a9k	X-RAY	26-NOV-11	1.81	0.16175	0.19748	J.MED.CHEM. 2012 V.55 576			BROMODOMAIN OF HUMAN CREBBP WITH N-(4-HYDROXYPHENYL) 2 ACETAMIDE	ED DISCOVERY OF BROMODOMAIN INHIBITORS PART 1: NDING MODES AND IMPLICATIONS FOR LEAD
subclass_III/CREBBP/4n3w	X-RAY	07-OCT-13	1.9	0.236	0.286	STRUCTURE 2014 V.22 353	7.5	323K	CRYSTAL STRUCTURE OF THE BROMODOMAIN-PHD FINGER MODULE OF HUMAN 2 TRANSCRIPTIONAL CO-ACTIVATOR CBP IN COMPLEX WITH ACETYLATED HISTONE 4 3 PEPTIDE (H4K20AC).	NSIGHTS INTO ACETYLATED-HISTONE H4 RECOGNITION DOMAIN-PHD FINGER MODULE OF HUMAN NAL COACTIVATOR CBP.
subclass_III/CREBBP/4n4f	X-RAY	08-OCT-13	1.83	0.212	0.241	STRUCTURE 2014 V.22 353	8.5	323K	CRYSTAL STRUCTURE OF THE BROMODOMAIN-PHD FINGER MODULE OF HUMAN 2 TRANSCRIPTIONAL CO-ACTIVATOR CBP IN COMPLEX WITH DI-ACETYLATED 3 HISTONE 4 PEPTIDE (H412ACK16AC).	NSIGHTS INTO ACETYLATED-HISTONE H4 RECOGNITION DOMAIN-PHD FINGER MODULE OF HUMAN NAL COACTIVATOR CBP.
subclass_III/CREBBP/4nr4	X-RAY	26-NOV-13	1.69	0.156	0.192			277K	CRYSTAL STRUCTURE OF THE BROMODOMAIN OF HUMAN CREBBP IN COMPLEX WITH 2 AN ISOXAZOLYL-BENZIMIDAZOLE LIGAND	CTURE OF THE BROMODOMAIN OF HUMAN CREBBP IN AN ISOXAZOLYL-BENZIMIDAZOLE LIGAND
subclass_III/CREBBP/4nr5	X-RAY	26-NOV-13	1.66	0.189	0.226		7.5	277K	CRYSTAL STRUCTURE OF THE BROMODOMAIN OF HUMAN CREBBP IN COMPLEX WITH 2 AN ISOXAZOLYL-BENZIMIDAZOLE LIGAND	CTURE OF THE BROMODOMAIN OF HUMAN CREBBP IN AN ISOXAZOLYL-BENZIMIDAZOLE LIGAND
subclass_III/CREBBP/4nr6	X-RAY	26-NOV-13	1.66	0.181	0.231				CRYSTAL STRUCTURE OF THE BROMODOMAIN OF HUMAN CREBBP IN COMPLEX WITH 2 AN OXAZEPIN LIGAND	CTURE OF THE BROMODOMAIN OF HUMAN CREBBP IN AN OXAZEPIN LIGAND
subclass_III/CREBBP/4nr7	X-RAY	26-NOV-13	1.2	0.128	0.144				CRYSTAL STRUCTURE OF THE BROMODOMAIN OF HUMAN CREBBP IN COMPLEX WITH 2 AN ISOXAZOLYL-BENZIMIDAZOLE LIGAND	CTURE OF THE BROMODOMAIN OF HUMAN CREBBP IN AN ISOXAZOLYL-BENZIMIDAZOLE LIGAND
subclass_III/CREBBP/4nyv	X-RAY	11-DEC-13	1.83	0.195	0.251		7.5	277K	CRYSTAL STRUCTURE OF THE BROMODOMAIN OF HUMAN CREBBP IN COMPLEX WITH A 2 QUINAZOLIN-ONE LIGAND	CTURE OF THE BROMODOMAIN OF HUMAN CREBBP IN A QUINAZOLIN-ONE LIGAND
subclass_III/CREBBP/4nyw	X-RAY	11-DEC-13	1.43	0.164	0.187		7.5		CRYSTAL STRUCTURE OF THE BROMODOMAIN OF HUMAN CREBBP IN COMPLEX WITH A 2 DIHYDROQUINOXALINONE LIGAND	CTURE OF THE BROMODOMAIN OF HUMAN CREBBP IN A DIHYDROQUINOXALINONE LIGAND
subclass_III/CREBBP/4nyx	X-RAY	11-DEC-13	1.1	0.12	0.135		8		CRYSTAL STRUCTURE OF THE BROMODOMAIN OF HUMAN CREBBP IN COMPLEX WITH A 2 DIHYDROQUINOXALINONE LIGAND	CTURE OF THE BROMODOMAIN OF HUMAN CREBBP IN A DIHYDROQUINOXALINONE LIGAND
subclass_III/CREBBP/4ouf	X-RAY	17-FEB-14	1.4	0.151	0.191	PROC.NATL.ACAD.SCI.USA 2014 V.111 E1072		277K	CRYSTAL STRUCTURE OF CBP BROMODOMAIN	HE HISTONE CHAPERONE ASF1 TO THE CBP BROMODOMAIN TONE ACETYLATION.
subclass_III/CREBBP/4tqn	X-RAY	11-JUN-14	1.7	0.182	0.199	J.MED.CHEM. 2016 V.59 1340		277K	CRYSTAL STRUCTURE OF THE BROMODOMAIN OF HUMAN CREBBP IN COMPLEX WITH 2 UL04	CREBBP BROMODOMAIN INHIBITORS BY PUT DOCKING AND HIT OPTIMIZATION GUIDED BY NAMICS.
subclass_III/CREBBP/4ts8	X-RAY	18-JUN-14	2	0.211	0.254			277.0K	CRYSTAL STRUCTURE OF THE BROMODOMAIN OF HUMAN CREBBP IN COMPLEX WITH 2 XZ08	CTURE OF THE BROMODOMAIN OF HUMAN CREBBP IN XZ08
subclass_III/CREBBP/4whu	X-RAY	23-SEP-14	2.11	0.21	0.261			277K	BROMO DOMAIN OF CREB BINDING PROTEIN	CAPTURE OF BROMODOMAINS USING TROPOLONE CHEMICAL
subclass_III/CREBBP/4yk0	X-RAY	03-MAR-15	1.65	0.246	0.269	J.BIOL.CHEM. 2016 V.291 13014			CRYSTAL STRUCTURE OF THE CBP BROMODOMAIN IN COMPLEX WITH CPI098	CELL MODULATION BY CBP/EP300 BROMODOMAIN
subclass_III/CREBBP/5dbm	X-RAY	21-AUG-15	1.86	0.175	0.22	J.BIOL.CHEM. 2016 V.291 13014			CRYSTAL STRUCTURE OF THE CBP BROMODOMAIN IN COMPLEX WITH CPI703	CELL MODULATION BY CBP/EP300 BROMODOMAIN
subclass_III/CREBBP/5i83	X-RAY	18-FEB-16	1.35	0.147	0.188	ACS 2016 V.7 531	5.5	277.15K	CRYSTAL STRUCTURE OF THE BROMODOMAIN OF HUMAN CREBBP BOUND TO THE 2 BENZODIAZEPINONE G02773986	ED DISCOVERY OF A SELECTIVE AND CELL-ACTIVE NONE CBP/EP300 BROMODOMAIN INHIBITOR (CPI-637).
subclass_III/CREBBP/5i86	X-RAY	18-FEB-16	1.05	0.14	0.161	ACS 2016 V.7 531	5.5	277.15K	CRYSTAL STRUCTURE OF THE BROMODOMAIN OF HUMAN CREBBP BOUND TO THE 2 BENZODIAZEPINONE G02778174	ED DISCOVERY OF A SELECTIVE AND CELL-ACTIVE NONE CBP/EP300 BROMODOMAIN INHIBITOR (CPI-637).
subclass_III/CREBBP/5i89	X-RAY	18-FEB-16	1.07	0.118	0.137	ACS 2016 V.7 531		277.15K	CRYSTAL STRUCTURE OF THE BROMODOMAIN OF HUMAN CREBBP BOUND TO THE 2 BENZODIAZEPINONE G02857790	ED DISCOVERY OF A SELECTIVE AND CELL-ACTIVE NONE CBP/EP300 BROMODOMAIN INHIBITOR (CPI-637).
subclass_III/CREBBP/5i8b	X-RAY	18-FEB-16	1.52	0.19	0.2	ACS 2016 V.7 531		277K	CBP IN COMPLEX WITH CPD23 ((R)-6-(3-(BENZYLOXY)PHENYL)-4-METHYL-1,3,4, 2 5-TETRAHYDRO-2H-BENZO[B][1,4]DIAZEPIN-2-ONE)	ED DISCOVERY OF A SELECTIVE AND CELL-ACTIVE NONE CBP/EP300 BROMODOMAIN INHIBITOR (CPI-637).
subclass_III/CREBBP/5i8g	X-RAY	18-FEB-16	1.41	0.19	0.211	ACS 2016 V.7 531	8	277K	CBP IN COMPLEX WITH CPD637 ((R)-4-METHYL-6-(1-METHYL-3-(1-METHYL-1H- 2 PYRAZOL-4-YL)-1H-INDAZOL-5-YL)-1,3,4,5-TETRAHYDRO-2H-BENZO[B][1, 3 4]DIAZEPIN-2-ONE)	ED DISCOVERY OF A SELECTIVE AND CELL-ACTIVE NONE CBP/EP300 BROMODOMAIN INHIBITOR (CPI-637).
subclass_III/EP300/3i3j	X-RAY	30-JUN-09	2.33	0.231	0.275	CELL(CAMBRIDGE,MASS.) 2012 V.149 214		277K	CRYSTAL STRUCTURE OF THE BROMODOMAIN OF HUMAN EP300	GNITION AND LARGE-SCALE STRUCTURAL ANALYSIS OF OMODOMAIN FAMILY.
subclass_III/EP300/4bhw	X-RAY	08-APR-13	2.8	0.2096	0.2441	NAT.STRUCT.MOL.BIOL. 2013 V.20 1040	7.5		STRUCTURAL BASIS FOR AUTOINHIBITION OF THE ACETYLTRANSFERASE 2 ACTIVITY OF P300	THE P300 CATALYTIC CORE AND IMPLICATIONS FOR RGETING AND HAT REGULATION
subclass_III/EP300/5bt3	X-RAY	02-JUN-15	1.05	0.166	0.178			277K	CRYSTAL STRUCTURE OF EP300 BROMODOMAIN IN COMPLEX WITH SGC-CBP30 2 CHEMICAL PROBE	CTURE OF EP300 BROMODOMAIN IN COMPLEX WITH A ISOXAZOL LIGAND
subclass_III/PHIP(2)/3mb3	X-RAY	25-MAR-10	2.25	0.208	0.257	CELL(CAMBRIDGE,MASS.) 2012 V.149 214		277K	CRYSTAL STRUCTURE OF THE SECOND BROMODOMAIN OF PLECKSTRIN HOMOLOGY 2 DOMAIN INTERACTING PROTEIN (PHIP)	GNITION AND LARGE-SCALE STRUCTURAL ANALYSIS OF OMODOMAIN FAMILY.
subclass_III/PHIP(2)/5enb	X-RAY	09-NOV-15	1.73	0.213	0.236	CHEM 2016 V.7 2322		277K	CRYSTAL STRUCTURE OF THE SECOND BROMODOMAIN OF PLECKSTRIN HOMOLOGY 2 DOMAIN INTERACTING PROTEIN (PHIP) IN COMPLEX WITH O-TOLYLTHIOUREA 3 (SGC - DIAMOND I04-1 FRAGMENT SCREENING)	GMENT LIBRARY ENABLES RAPID SYNTHETIC EXPANSION FIRST REPORTED INHIBITORS OF PHIP(2), AN MODOMAIN
subclass_III/PHIP(2)/5enc	X-RAY	09-NOV-15	1.59	0.206	0.247	CHEM 2016 V.7 2322		277K	CRYSTAL STRUCTURE OF THE SECOND BROMODOMAIN OF PLECKSTRIN HOMOLOGY 2 DOMAIN INTERACTING PROTEIN (PHIP) IN COMPLEX WITH N-(2,6- 3 DICHLOROBENZYL)ACETAMIDE (SGC - DIAMOND I04-1 FRAGMENT SCREENING)	GMENT LIBRARY ENABLES RAPID SYNTHETIC EXPANSION FIRST REPORTED INHIBITORS OF PHIP(2), AN MODOMAIN
subclass_III/PHIP(2)/5ene	X-RAY	09-NOV-15	1.49	0.205	0.238	CHEM 2016 V.7 2322		277K	CRYSTAL STRUCTURE OF THE SECOND BROMODOMAIN OF PLECKSTRIN HOMOLOGY 2 DOMAIN INTERACTING PROTEIN (PHIP) IN COMPLEX WITH 5-AMINO-2-BENZYL-1, 3 3-OXAZOLE-4-CARBONITRILE (SGC - DIAMOND I04-1 FRAGMENT SCREENING)	GMENT LIBRARY ENABLES RAPID SYNTHETIC EXPANSION FIRST REPORTED INHIBITORS OF PHIP(2), AN MODOMAIN
subclass_III/PHIP(2)/5enf	X-RAY	09-NOV-15	1.37	0.181	0.22	CHEM 2016 V.7 2322		277K	CRYSTAL STRUCTURE OF THE SECOND BROMODOMAIN OF PLECKSTRIN HOMOLOGY 2 DOMAIN INTERACTING PROTEIN (PHIP) IN COMPLEX WITH FRAGMENT-4 N10142 3 (SGC - DIAMOND I04-1 FRAGMENT SCREENING)	GMENT LIBRARY ENABLES RAPID SYNTHETIC EXPANSION FIRST REPORTED INHIBITORS OF PHIP(2), AN MODOMAIN
subclass_III/PHIP(2)/5enh	X-RAY	09-NOV-15	1.95	0.212	0.257	CHEM 2016 V.7 2322		277K	CRYSTAL STRUCTURE OF THE SECOND BROMODOMAIN OF PLECKSTRIN HOMOLOGY 2 DOMAIN INTERACTING PROTEIN (PHIP) IN COMPLEX WITH COMPOUND-12 N11528 3 (SGC - DIAMOND I04-1 FRAGMENT SCREENING)	GMENT LIBRARY ENABLES RAPID SYNTHETIC EXPANSION FIRST REPORTED INHIBITORS OF PHIP(2), AN MODOMAIN
subclass_III/PHIP(2)/5eni	X-RAY	09-NOV-15	1.69	0.22	0.265	CHEM 2016 V.7 2322		277K	CRYSTAL STRUCTURE OF THE SECOND BROMODOMAIN OF PLECKSTRIN HOMOLOGY 2 DOMAIN INTERACTING PROTEIN (PHIP) IN COMPLEX WITH COMPOUND-13 N11537 3 (SGC - DIAMOND I04-1 FRAGMENT SCREENING)	GMENT LIBRARY ENABLES RAPID SYNTHETIC EXPANSION FIRST REPORTED INHIBITORS OF PHIP(2), AN MODOMAIN
subclass_III/PHIP(2)/5enj	X-RAY	09-NOV-15	1.63	0.24	0.298	CHEM 2016 V.7 2322		277K	CRYSTAL STRUCTURE OF THE SECOND BROMODOMAIN OF PLECKSTRIN HOMOLOGY 2 DOMAIN INTERACTING PROTEIN (PHIP) IN COMPLEX WITH COMPOUND-14 N11530 3 (SGC - DIAMOND I04-1 FRAGMENT SCREENING)	GMENT LIBRARY ENABLES RAPID SYNTHETIC EXPANSION FIRST REPORTED INHIBITORS OF PHIP(2), AN MODOMAIN
subclass_III/WDR9(2)/3q2e	X-RAY	20-DEC-10	1.74	0.187	0.219	CELL(CAMBRIDGE,MASS.) 2012 V.149 214	5.5	277K	CRYSTAL STRUCTURE OF THE SECOND BROMODOMAIN OF HUMAN BROMODOMAIN AND 2 WD REPEAT-CONTAINING PROTEIN 1 ISOFORM A (WDR9)	GNITION AND LARGE-SCALE STRUCTURAL ANALYSIS OF OMODOMAIN FAMILY.
subclass_IV/ATAD2/3dai	X-RAY	29-MAY-08	1.95	0.203	0.24	CELL(CAMBRIDGE,MASS.) 2012 V.149 214	5.5	277K	CRYSTAL STRUCTURE OF THE BROMODOMAIN OF THE HUMAN ATAD2	GNITION AND LARGE-SCALE STRUCTURAL ANALYSIS OF OMODOMAIN FAMILY.
subclass_IV/ATAD2/4qsp	X-RAY	06-JUL-14	1.6	0.167	0.194	MEDCHEMCOMM 2014 V.5 1843		277.15K	STRUCTURE OF THE BROMODOMAIN OF HUMAN ATPASE FAMILY AAA DOMAIN- 2 CONTAINING PROTEIN 2 (ATAD2) IN COMPLEX WITH ACETYL-LYSINE	SED APPROACHES TOWARDS IDENTIFICATION OF R THE LOW-DRUGGABILITY ATAD2 BROMODOMAIN
subclass_IV/ATAD2/4qsq	X-RAY	06-JUL-14	1.8	0.16	0.194	MEDCHEMCOMM 2014 V.5 1843		277.15K	STRUCTURE OF THE BROMODOMAIN OF HUMAN ATPASE FAMILY AAA DOMAIN- 2 CONTAINING PROTEIN 2 (ATAD2) WITH BOUND DMSO	SED APPROACHES TOWARDS IDENTIFICATION OF R THE LOW-DRUGGABILITY ATAD2 BROMODOMAIN
subclass_IV/ATAD2/4qsr	X-RAY	06-JUL-14	2	0.16	0.198	MEDCHEMCOMM 2014 V.5 1843		277.15K	STRUCTURE OF THE BROMODOMAIN OF HUMAN ATPASE FAMILY AAA DOMAIN- 2 CONTAINING PROTEIN 2 (ATAD2) WITH BOUND MPD	SED APPROACHES TOWARDS IDENTIFICATION OF R THE LOW-DRUGGABILITY ATAD2 BROMODOMAIN
subclass_IV/ATAD2/4qss	X-RAY	06-JUL-14	2	0.161	0.192	MEDCHEMCOMM 2014 V.5 1843		277.15K	STRUCTURE OF THE BROMODOMAIN OF HUMAN ATPASE FAMILY AAA DOMAIN- 2 CONTAINING PROTEIN 2 (ATAD2) IN COMPLEX WITH N-METHYL-2-PYRROLIDONE 3 (NMP)	SED APPROACHES TOWARDS IDENTIFICATION OF R THE LOW-DRUGGABILITY ATAD2 BROMODOMAIN
subclass_IV/ATAD2/4qst	X-RAY	06-JUL-14	2.05	0.18	0.222	MEDCHEMCOMM 2014 V.5 1843		277.15K	STRUCTURE OF THE BROMODOMAIN OF HUMAN ATPASE FAMILY AAA DOMAIN- 2 CONTAINING PROTEIN 2 (ATAD2) IN COMPLEX WITH 1-METHYLQUINOLIN 2-ONE	SED APPROACHES TOWARDS IDENTIFICATION OF R THE LOW-DRUGGABILITY ATAD2 BROMODOMAIN
subclass_IV/ATAD2/4qsu	X-RAY	06-JUL-14	1.9	0.169	0.203	MEDCHEMCOMM 2014 V.5 1843		277.15K	STRUCTURE OF THE BROMODOMAIN OF HUMAN ATPASE FAMILY AAA DOMAIN- 2 CONTAINING PROTEIN 2 (ATAD2) IN COMPLEX WITH THYMINE	SED APPROACHES TOWARDS IDENTIFICATION OF R THE LOW-DRUGGABILITY ATAD2 BROMODOMAIN
subclass_IV/ATAD2/4qsv	X-RAY	06-JUL-14	1.9	0.175	0.212	MEDCHEMCOMM 2014 V.5 1843		277.15K	STRUCTURE OF THE BROMODOMAIN OF HUMAN ATPASE FAMILY AAA DOMAIN- 2 CONTAINING PROTEIN 2 (ATAD2) IN COMPLEX WITH THYMIDINE	SED APPROACHES TOWARDS IDENTIFICATION OF R THE LOW-DRUGGABILITY ATAD2 BROMODOMAIN
subclass_IV/ATAD2/4qsw	X-RAY	06-JUL-14	1.8	0.171	0.205	MEDCHEMCOMM 2014 V.5 1843		277.15K	STRUCTURE OF THE BROMODOMAIN OF HUMAN ATPASE FAMILY AAA DOMAIN- 2 CONTAINING PROTEIN 2 (ATAD2) IN COMPLEX WITH 5-METHYL URIDINE	SED APPROACHES TOWARDS IDENTIFICATION OF R THE LOW-DRUGGABILITY ATAD2 BROMODOMAIN
subclass_IV/ATAD2/4qsx	X-RAY	06-JUL-14	1.93	0.185	0.207	MEDCHEMCOMM 2014 V.5 1843		277.15K	STRUCTURE OF THE BROMODOMAIN OF HUMAN ATPASE FAMILY AAA DOMAIN- 2 CONTAINING PROTEIN 2 (ATAD2) IN COMPLEX WITH 3'-DEOXY THYMIDINE	SED APPROACHES TOWARDS IDENTIFICATION OF R THE LOW-DRUGGABILITY ATAD2 BROMODOMAIN
subclass_IV/ATAD2/4qut	X-RAY	12-JUL-14	1.7	0.163	0.18	J 2015 V.CELL BIOL		277.15K	STRUCTURE OF THE BROMODOMAIN OF HUMAN ATPASE FAMILY AAA DOMAIN- 2 CONTAINING PROTEIN 2 (ATAD2) COMPLEXED WITH HISTONE H4-K(AC)12	ENERALIST FACILITATOR OF CHROMATIN DYNAMICS IN EM CELLS.
subclass_IV/ATAD2/4quu	X-RAY	12-JUL-14	1.8	0.17	0.2	J 2015 V.CELL BIOL		277.15K	STRUCTURE OF THE BROMODOMAIN OF HUMAN ATPASE FAMILY AAA DOMAIN- 2 CONTAINING PROTEIN 2 (ATAD2) COMPLEXED WITH HISTONE H4-K(AC)5	ENERALIST FACILITATOR OF CHROMATIN DYNAMICS IN EM CELLS.
subclass_IV/ATAD2/4tt2	X-RAY	19-JUN-14	2.5	0.224	0.267	BIOCHEM.J. 2015 V.466 337		278K	CRYSTAL STRUCTURE OF ATAD2A BROMODOMAIN COMPLEXED WITH H4(1-20)K5AC 2 PEPTIDE	MODOMAIN FLEXIBILITY REVEALS HISTONE PEPTIDE- LECULE LIGAND-COMPATIBLE FORMS OF ATAD2.
subclass_IV/ATAD2/4tt4	X-RAY	19-JUN-14	2.7	0.216	0.24	BIOCHEM.J. 2015 V.466 337		278K	CRYSTAL STRUCTURE OF ATAD2A BROMODOMAIN COMPLEXED WITH H3(1-21)K14AC 2 PEPTIDE	MODOMAIN FLEXIBILITY REVEALS HISTONE PEPTIDE- LECULE LIGAND-COMPATIBLE FORMS OF ATAD2.
subclass_IV/ATAD2/4tte	X-RAY	20-JUN-14	1.8	0.184	0.197	BIOCHEM.J. 2015 V.466 337		298K	CRYSTAL STRUCTURE OF ATAD2A BROMODOMAIN COMPLEXED WITH METHYL 3-AMINO- 2 5-(3,5-DIMETHYL-1,2-OXAZOL-4-YL)BENZOATE	MODOMAIN FLEXIBILITY REVEALS HISTONE PEPTIDE- LECULE LIGAND-COMPATIBLE FORMS OF ATAD2.
subclass_IV/ATAD2/4tu4	X-RAY	23-JUN-14	1.73	0.185	0.197	BIOCHEM.J. 2015 V.466 337		298K	CRYSTAL STRUCTURE OF ATAD2A BROMODOMAIN COMPLEXED WITH 3-(3,5- 2 DIMETHYL-1,2-OXAZOL-4-YL)-5-[(PHENYLSULFONYL)AMINO]BENZOICACID	MODOMAIN FLEXIBILITY REVEALS HISTONE PEPTIDE- LECULE LIGAND-COMPATIBLE FORMS OF ATAD2.
subclass_IV/ATAD2/4tu6	X-RAY	23-JUN-14	2.27	0.192	0.248	BIOCHEM.J. 2015 V.466 337		273K	CRYSTAL STRUCTURE OF APO ATAD2A BROMODOMAIN WITH N1064 ALTERNATE 2 CONFORMATION	MODOMAIN FLEXIBILITY REVEALS HISTONE PEPTIDE- LECULE LIGAND-COMPATIBLE FORMS OF ATAD2.
subclass_IV/ATAD2/4tyl	X-RAY	08-JUL-14	1.85	0.164	0.197	J.MED.CHEM. 2014 V.57 9687	5.5		FRAGMENT-BASED SCREENING OF THE BROMODOMAIN OF ATAD2	ED SCREENING OF THE BROMODOMAIN OF ATAD2.
subclass_IV/ATAD2/4tz2	X-RAY	09-JUL-14	1.7	0.171	0.201	J.MED.CHEM. 2014 V.57 9687	6		FRAGMENT-BASED SCREENING OF THE BROMODOMAIN OF ATAD2	ED SCREENING OF THE BROMODOMAIN OF ATAD2.
subclass_IV/ATAD2/4tz8	X-RAY	09-JUL-14	2.15	0.202	0.231	J.MED.CHEM. 2014 V.57 9687	5.5		STRUCTURE OF HUMAN ATAD2 BROMODOMAIN BOUND TO FRAGMENT INHIBITOR	ED SCREENING OF THE BROMODOMAIN OF ATAD2.
subclass_IV/ATAD2/5a5n	X-RAY	20-JUN-15	1.95	0.1808	0.19596	J.MED.CHEM. 2015 V.58 5649			CRYSTAL STRUCTURE OF HUMAN ATAD2 BROMODOMAIN IN COMPLEX 2 WITH (2S)-2,6-DIACETAMIDO-N-METHYLHEXANAMIDE	ED DISCOVERY OF LOW-MICROMOLAR ATAD2 INHIBITORS.
subclass_IV/ATAD2/5a5o	X-RAY	20-JUN-15	2.04	0.17792	0.19888	J.MED.CHEM. 2015 V.58 5649			CRYSTAL STRUCTURE OF HUMAN ATAD2 BROMODOMAIN IN COMPLEX 2 WITH 3-METHYL-1,2-DIHYDROQUINOLIN-2-ONE	ED DISCOVERY OF LOW-MICROMOLAR ATAD2 INHIBITORS.
subclass_IV/ATAD2/5a5p	X-RAY	20-JUN-15	2.03	0.18864	0.20805	J.MED.CHEM. 2015 V.58 5649			CRYSTAL STRUCTURE OF HUMAN ATAD2 BROMODOMAIN IN COMPLEX 2 WITH 8-2-(DIMETHYLAMINO)ETHYLAMINO-3-METHYL-1,2- 3 DIHYDROQUINOLIN-2-ONE	ED DISCOVERY OF LOW-MICROMOLAR ATAD2 INHIBITORS.
subclass_IV/ATAD2/5a5q	X-RAY	20-JUN-15	1.97	0.22295	0.25244	J.MED.CHEM. 2015 V.58 5649			CRYSTAL STRUCTURE OF HUMAN ATAD2 BROMODOMAIN IN COMPLEX 2 WITH 3-METHYL-8-PIPERIDIN-4-YLAMINO-1,2-DIHYDRO-1,7- 3 NAPHTHYRIDIN-2-ONE HYDROCHLORIDE	ED DISCOVERY OF LOW-MICROMOLAR ATAD2 INHIBITORS.
subclass_IV/ATAD2/5a5r	X-RAY	20-JUN-15	2.01	0.17967	0.19974	J.MED.CHEM. 2015 V.58 5649			CRYSTAL STRUCTURE OF HUMAN ATAD2 BROMODOMAIN IN COMPLEX 2 WITH 5-5-METHOXYPYRIDIN-3-YL-3-METHYL-8-PIPERIDIN-4- 3 YLAMINO-1,2-DIHYDRO-1,7-NAPHTHYRIDIN-2-ONE	ED DISCOVERY OF LOW-MICROMOLAR ATAD2 INHIBITORS.
subclass_IV/ATAD2/5a81	X-RAY	11-JUL-15	2.03	0.19771	0.21938	J.MED.CHEM. 2015 V.58 6151			CRYSTAL STRUCTURE OF HUMAN ATAD2 BROMODOMAIN IN COMPLEX 2 WITH 8-(3R,4R)-3-(CYCLOHEXYLMETHOXY)PIPERIDIN-4-YL-AMINO-3- 3 METHYL-1,2-DIHYDRO-1,7-NAPHTHYRIDIN-2-ONE	SED OPTIMIZATION OF NAPHTHYRIDONES INTO POTENT OMAIN INHIBITORS.
subclass_IV/ATAD2/5a82	X-RAY	11-JUL-15	1.86	0.18243	0.20769	J.MED.CHEM. 2015 V.58 6151			CRYSTAL STRUCTURE OF HUMAN ATAD2 BROMODOMAIN IN COMPLEX 2 WITH 4-(3R,4R)-4-(3-METHYL-2-OXO-1,2-DIHYDRO-1,7- 3 NAPHTHYRIDIN-8-YL)AMINOPIPERIDIN-3-YLOXYMETHYL)-1-THIANE-1, 4 1-DIONE	SED OPTIMIZATION OF NAPHTHYRIDONES INTO POTENT OMAIN INHIBITORS.
subclass_IV/ATAD2/5a83	X-RAY	11-JUL-15	2.09	0.17237	0.21064	J.MED.CHEM. 2015 V.58 6151			CRYSTAL STRUCTURE OF HUMAN ATAD2 BROMODOMAIN IN COMPLEX 2 WITH 4-((3R,4R)-4-3-METHYL-5-(5-METHYLPYRIDIN-3-YL)-2-OXO- 3 1,2-DIHYDROQUINOLIN-8-YL-AMINOPIPERIDIN-3-YLOXYMETHYL)-1- 4 THIANE-1,1-DIONE	SED OPTIMIZATION OF NAPHTHYRIDONES INTO POTENT OMAIN INHIBITORS.
subclass_IV/ATAD2/5lj0	X-RAY	17-JUL-16	1.82	0.174	0.183		7.0-8.0		CRYSTAL STRUCTURE OF HUMAN ATAD2 BROMODOMAIN IN COMPLEX WITH 8-(((3R, 2 4R,5S)-3-((4,4-DIFLUOROCYCLOHEXYL)METHOXY)-5-METHOXYPIPERIDIN-4-YL) 3 AMINO)-3-METHYL-5-(5-METHYLPYRIDIN-3-YL)-1,7-NAPHTHYRIDIN-2(1H)-ONE	ROBE FOR THE ATAD2 BROMODOMAIN.
subclass_IV/BRD1/3rcw	X-RAY	31-MAR-11	2.21	0.209	0.275	CELL(CAMBRIDGE,MASS.) 2012 V.149 214	4.8	277K	CRYSTAL STRUCTURE OF THE BROMODOMAIN OF HUMAN BRD1	GNITION AND LARGE-SCALE STRUCTURAL ANALYSIS OF OMODOMAIN FAMILY.
subclass_IV/BRD1/5ame	X-RAY	10-MAR-15	1.58	0.1826	0.2044				CRYSTAL STRUCTURE OF THE BROMODOMAIN OF HUMAN SURFACE EPITOPE 2 ENGINEERED BRD1A IN COMPLEX WITH 3D CONSORTIUM FRAGMENT 3 4-ACETYL-PIPERAZIN-2-ONE (SGC - DIAMOND I04-1 FRAGMENT SCREENING)	CTURE OF THE BROMODOMAIN OF HUMAN SURFACE NEERED BRD1A IN COMPLEX WITH 3D CONSORTIUM CETYL-PIPERAZIN-2-ONE
subclass_IV/BRD1/5amf	X-RAY	10-MAR-15	1.75	0.1774	0.2126				CRYSTAL STRUCTURE OF THE BROMODOMAIN OF HUMAN SURFACE 2 EPITOPE ENGINEERED BRD1A IN COMPLEX WITH 3D CONSORTIUM 3 FRAGMENT ETHYL 4,5,6,7-TETRAHYDRO-1H-INDAZOLE-5- 4 CARBOXYLATE (SGC - DIAMOND I04-1 FRAGMENT SCREENING)	CTURE OF THE BROMODOMAIN OF HUMAN SURFACE NEERED BRD1A IN COMPLEX WITH 3D CONSORTIUM YL 4,5,6,7-TETRAHYDRO-1H- ARBOXYLATE
subclass_IV/BRD1/5fg6	X-RAY	20-DEC-15	1.1	0.182	0.197		7.5	277.15K	CRYSTAL STRUCTURE OF THE BROMODOMAIN OF HUMAN BRD1 (BRPF2) IN COMPLEX 2 WITH OF-1 CHEMICAL PROBE	CTURE OF THE BROMODOMAIN OF HUMAN BRD1 (BRPF2) ITH OF-1 CHEMICAL PROBE
subclass_IV/BRD7/2i7k	NMR	31-AUG-06	NOT			BIOCHEM.BIOPHYS.RES.COMMUN. 2007 V.358 435			SOLUTION STRUCTURE OF THE BROMODOMAIN OF HUMAN BRD7 PROTEIN	UCTURE OF BRD7 BROMODOMAIN AND ITS WITH ACETYLATED PEPTIDES FROM HISTONE
subclass_IV/BRD9/3hme	X-RAY	29-MAY-09	2.23	0.216	0.263	CELL(CAMBRIDGE,MASS.) 2012 V.149 214	7.5	277K	CRYSTAL STRUCTURE OF HUMAN BROMODOMAIN CONTAINING 9 ISOFORM 1 (BRD9)	GNITION AND LARGE-SCALE STRUCTURAL ANALYSIS OF OMODOMAIN FAMILY.
subclass_IV/BRD9/4nqn	X-RAY	25-NOV-13	1.73	0.19	0.245		7.5	277K	CRYSTAL STRUCTURE OF THE BROMODOMAIN OF HUMAN BRD9 IN COMPLEX WITH A 2 TRIAZOLO-PHTHALAZINE LIGAND	CTURE OF THE BROMODOMAIN OF HUMAN BRD9 IN A TRIAZOLO-PHTHALAZINE LIGAND
subclass_IV/BRD9/4uit	X-RAY	03-APR-15	1.3	0.15331	0.173	J.MED.CHEM. 2016 V.59 1425			BROMODOMAIN OF HUMAN BRD9 WITH 7-(3,4-DIMETHOXYPHENYL)-2-(4- 2 METHANESULFONYLPIPERAZINE-1-CARBONYL)-5-METHYL-4H,5H- 3 THIENO-3,2-C-PYRIDIN-4-ONE	Y OF I-BRD9, A SELECTIVE CELL ACTIVE CHEMICAL OMODOMAIN CONTAINING PROTEIN 9 INHIBITION.
subclass_IV/BRD9/4uiu	X-RAY	03-APR-15	1.64	0.16431	0.187	J.MED.CHEM. 2016 V.59 1425			BROMODOMAIN OF HUMAN BRD9 WITH 7-(3,4-DIMETHOXYPHENYL)-N-(1, 2 1-DIOXO-1-THIAN-4-YL)-5-METHYL-4-OXO-4H,5H-THIENO-3,2-C- 3 PYRIDINE-2-CARBOXAMIDE	Y OF I-BRD9, A SELECTIVE CELL ACTIVE CHEMICAL OMODOMAIN CONTAINING PROTEIN 9 INHIBITION.
subclass_IV/BRD9/4uiv	X-RAY	03-APR-15	1.72	0.14029	0.17337	J.MED.CHEM. 2016 V.59 1425			BROMODOMAIN OF HUMAN BRD9 WITH N-(1,1-DIOXO-1-THIAN-4-YL)-5- 2 METHYL-4-OXO-7-3-(TRIFLUOROMETHYL)PHENYL-4H,5H-THIENO-3,2- 3 C-PYRIDINE-2-CARBOXIMIDAMIDE	Y OF I-BRD9, A SELECTIVE CELL ACTIVE CHEMICAL OMODOMAIN CONTAINING PROTEIN 9 INHIBITION.
subclass_IV/BRD9/4uiw	X-RAY	03-APR-15	1.73	0.13681	0.17951	J.MED.CHEM. 2016 V.59 1425			BROMODOMAIN OF HUMAN BRD9 WITH N-(1,1-DIOXO-1-THIAN-4-YL)-5- 2 ETHYL-4-OXO-7-3-(TRIFLUOROMETHYL)PHENYL-4H,5H-THIENO-3,2-C- 3 PYRIDINE-2-CARBOXIMIDAMIDE	Y OF I-BRD9, A SELECTIVE CELL ACTIVE CHEMICAL OMODOMAIN CONTAINING PROTEIN 9 INHIBITION.
subclass_IV/BRD9/4xy8	X-RAY	02-FEB-15	1.7	0.15	0.186	J.MED.CHEM. 2015 V.58 2718		277K	CRYSTAL STRUCTURE OF THE BROMODOMAIN OF BRD9 IN COMPLEX WITH A 2- 2 AMINE-9H-PURINE LIGAND	AFFOLD REVEALS INDUCED-FIT POCKET PLASTICITY OF MODOMAIN.
subclass_IV/BRD9/4yy4	X-RAY	23-MAR-15	1.47	0.218	0.234	STRUCTURE 2015 V.23 1801	7.5	277K	CRYSTAL STRUCTURE OF BRD9 BROMODOMAIN BOUND TO DMSO	HUMAN BROMODOMAINS RECOGNIZES BUTYRYLLYSINE AND NE HISTONE PEPTIDE MODIFICATIONS.
subclass_IV/BRD9/4yy6	X-RAY	23-MAR-15	1.45	0.181	0.208	STRUCTURE 2015 V.23 1801	4	277K	CRYSTAL STRUCTURE OF BRD9 BROMODOMAIN BOUND TO A BUTYRYLLYSINE PEPTIDE	HUMAN BROMODOMAINS RECOGNIZES BUTYRYLLYSINE AND NE HISTONE PEPTIDE MODIFICATIONS.
subclass_IV/BRD9/4yyd	X-RAY	23-MAR-15	1.52	0.2	0.226	STRUCTURE 2015 V.23 1801	7	277K	CRYSTAL STRUCTURE OF BRD9 BROMODOMAIN BOUND TO A CROTONYLLYSINE 2 PEPTIDE	HUMAN BROMODOMAINS RECOGNIZES BUTYRYLLYSINE AND NE HISTONE PEPTIDE MODIFICATIONS.
subclass_IV/BRD9/4yyg	X-RAY	23-MAR-15	2.1	0.256	0.312	STRUCTURE 2015 V.23 1801	6.5	277K	CRYSTAL STRUCTURE OF BRD9 BROMODOMAIN BOUND TO A BUTYRYLLYSINE PEPTIDE	HUMAN BROMODOMAINS RECOGNIZES BUTYRYLLYSINE AND NE HISTONE PEPTIDE MODIFICATIONS.
subclass_IV/BRD9/4yyh	X-RAY	23-MAR-15	1.74	0.214	0.26	STRUCTURE 2015 V.23 1801	5.5	277K	CRYSTAL STRUCTURE OF BRD9 BROMODOMAIN BOUND TO A CROTONYLLYSINE 2 PEPTIDE	HUMAN BROMODOMAINS RECOGNIZES BUTYRYLLYSINE AND NE HISTONE PEPTIDE MODIFICATIONS.
subclass_IV/BRD9/4yyi	X-RAY	23-MAR-15	1.5	0.208	0.242	STRUCTURE 2015 V.23 1801	6.5	277K	CRYSTAL STRUCTURE OF BRD9 BROMODOMAIN BOUND TO AN ACETYLATED PEPTIDE	HUMAN BROMODOMAINS RECOGNIZES BUTYRYLLYSINE AND NE HISTONE PEPTIDE MODIFICATIONS.
subclass_IV/BRD9/4yyj	X-RAY	23-MAR-15	1.85	0.201	0.244	STRUCTURE 2015 V.23 1801	7.5	277K	CRYSTAL STRUCTURE OF BRD9 BROMODOMAIN BOUND TO A BUTYRYLLYSINE PEPTIDE	HUMAN BROMODOMAINS RECOGNIZES BUTYRYLLYSINE AND NE HISTONE PEPTIDE MODIFICATIONS.
subclass_IV/BRD9/4yyk	X-RAY	24-MAR-15	1.79	0.227	0.261	STRUCTURE 2015 V.23 1801	6.5	277K	CRYSTAL STRUCTURE OF BRD9 BROMODOMAIN BOUND TO A CROTONYLLYSINE 2 PEPTIDE	HUMAN BROMODOMAINS RECOGNIZES BUTYRYLLYSINE AND NE HISTONE PEPTIDE MODIFICATIONS.
subclass_IV/BRD9/4z6h	X-RAY	05-APR-15	1.8	0.223	0.271	ANGEW.CHEM.INT.ED.ENGL. 2015 V.54 6217		277.15K	CRYSTAL STRUCTURE OF BRD9 BROMODOMAIN IN COMPLEX WITH A VALEROLACTAM 2 QUINOLONE LIGAND	ERY AND SYNTHESIS OF THE FIRST SELECTIVE BRD7/9 INHIBITOR.
subclass_IV/BRD9/4z6i	X-RAY	05-APR-15	1.95	0.184	0.23	ANGEW.CHEM.INT.ED.ENGL. 2015 V.54 6217		277.15K	CRYSTAL STRUCTURE OF BRD9 BROMODOMAIN IN COMPLEX WITH A SUBSTITUTED 2 VALEROLACTAM QUINOLONE LIGAND	ERY AND SYNTHESIS OF THE FIRST SELECTIVE BRD7/9 INHIBITOR.
subclass_IV/BRD9/5e9v	X-RAY	15-OCT-15	1.8	0.195	0.231				CRYSTAL STRUCTURE OF BRD9 BROMODOMAIN IN COMPLEX WITH AN INDOLIZINE 2 LIGAND	CTURE OF BRD9 BROMODOMAIN IN COMPLEX WITH AN IGAND
subclass_IV/BRD9/5eu1	X-RAY	18-NOV-15	1.6	0.179	0.192	J.MED.CHEM. 2016 V.59 4462	8.3	277K	CRYSTAL STRUCTURE OF BRD9 IN COMPLEX WITH BI-7273	SED DESIGN OF AN IN VIVO ACTIVE SELECTIVE BRD9
subclass_IV/BRD9/5f1h	X-RAY	30-NOV-15	1.82	0.192	0.202	J.MED.CHEM. 2016 V.59 4462	8.3	277K	CRYSTAL STRUCTURE OF THE BRD9 BROMODAMIAN IN COMPLEX WITH BI-9564.	SED DESIGN OF AN IN VIVO ACTIVE SELECTIVE BRD9
subclass_IV/BRD9/5f1l	X-RAY	30-NOV-15	2.3	0.193	0.209	J.MED.CHEM. 2016 V.59 4462	8.3	277K	CRYSTAL STRUCTURE OF THE BROMODOMAIN OF BRD9 IN COMPLEX WITH COMPOUND 2 9.	SED DESIGN OF AN IN VIVO ACTIVE SELECTIVE BRD9
subclass_IV/BRD9/5f25	X-RAY	01-DEC-15	1.68	0.19	0.205	J.MED.CHEM. 2016 V.59 4462	8.3	277K	CRYSTAL STRUCTURE OF THE BRD9 BROMODOMAIN IN COMPLEX WITH COMPOUND 4.	SED DESIGN OF AN IN VIVO ACTIVE SELECTIVE BRD9
subclass_IV/BRD9/5f2p	X-RAY	02-DEC-15	1.8	0.204	0.22	J.MED.CHEM. 2016 V.59 4462	8.3	277K	CRYSTAL STRUCTURE OF THE BRD9 BROMODOMAIN IN COMPLEX WITH COMPOUND 3.	SED DESIGN OF AN IN VIVO ACTIVE SELECTIVE BRD9
subclass_IV/BRD9/5ign	X-RAY	28-FEB-16	1.7	0.212	0.243		7.5	277K	CRYSTAL STRUCTURE OF HUMAN BRD9 BROMODOMAIN IN COMPLEX WITH LP99 2 CHEMICAL PROBE	CTURE OF BRD9 BROMODOMAIN IN COMPLEX WITH LP99 BE
subclass_IV/BRD9/5ji8	X-RAY	22-APR-16	1.42	0.151	0.17	CHEMBIOCHEM 2016 V.17 1456		293K	CRYSTAL STRUCTURE OF THE BRD9 BROMODOMAIN AND HIT 1	SCREENING HIT INDUCES PLASTICITY OF BRD7/9
subclass_IV/BRPF1B/2d9e	NMR	09-DEC-05	NOT						SOLUTION STRUCTURE OF THE BROMODOMAIN OF PEREGRIN	UCTURE OF THE BROMODOMAIN OF PEREGRIN
subclass_IV/BRPF1B/2rs9	NMR	08-DEC-11	NOT						SOLUTION STRUCTURE OF THE BROMODOMAIN OF HUMAN BRPF1 IN COMPLEX WITH 2 HISTONE H4K5AC PEPTIDE	C HISTONE RECOGNITION BY THE BROMODOMAIN OF E ROLE IN MOZ/MORF HISTONE ACETYLTRANSFERASE
subclass_IV/BRPF1B/4lc2	X-RAY	21-JUN-13	1.65	0.177	0.22		7.8	277K	CRYSTAL STRUCTURE OF THE BROMODOMAIN OF HUMAN BRPF1B	CTURE OF THE BROMODOMAIN OF HUMAN BRPF1B
subclass_IV/BRPF1B/4qyd	X-RAY	24-JUL-14	1.94	0.177	0.213	FEBS 2014 V.588 3844	7.5	277K	CRYSTAL STRUCTURE OF THE HUMAN BRPF1 BROMODOMAIN IN COMPLEX WITH A 2 HISTONE H4K12AC PEPTIDE	NSIGHTS INTO RECOGNITION OF ACETYLATED HISTONE HE BRPF1 BROMODOMAIN.
subclass_IV/BRPF1B/4qyl	X-RAY	24-JUL-14	1.8	0.206	0.253	FEBS 2014 V.588 3844	6.5		CRYSTAL STRUCTURE OF THE HUMAN BRPF1 BROMODOMAIN IN COMPLEX WITH A 2 HISTONE H2AK5AC PEPTIDE	NSIGHTS INTO RECOGNITION OF ACETYLATED HISTONE HE BRPF1 BROMODOMAIN.
subclass_IV/BRPF1B/4uye	X-RAY	30-AUG-14	1.65	0.17693	0.20113	ACS 2014 V.5 1190			BROMODOMAIN OF HUMAN BRPF1 WITH N-1,3-DIMETHYL-2-OXO-6-( 2 PIPERIDIN-1-YL)-2,3-DIHYDRO-1H-1,3-BENZODIAZOL-5-YL-2- 3 METHOXYBENZAMIDE	BENZIMIDAZOLONES ARE POTENT, SELECTIVE F THE BRPF1 BROMODOMAIN.
subclass_IV/BRPF1B/5c7n	X-RAY	24-JUN-15	1.75	0.183	0.221	J.MED.CHEM. 2016 V.59 5555	5.5	277K	CRYSTAL STRUCTURE OF THE HUMAN BRPF1 BROMODOMAIN IN COMPLEX WITH 2 BROMOSPORINE	AL STRUCTURES OF BROMODOMAIN AND PHD FINGER ROTEIN 1 (BRPF1)/LIGAND COMPLEXES REVEAL NDING MOTIFS AND RARE INTERACTIONS.
subclass_IV/BRPF1B/5c85	X-RAY	25-JUN-15	1.7	0.208	0.226	J.MED.CHEM. 2016 V.59 5555		277K	CRYSTAL STRUCTURE OF THE HUMAN BRPF1 BROMODOMAIN IN COMPLEX WITH SEED1	AL STRUCTURES OF BROMODOMAIN AND PHD FINGER ROTEIN 1 (BRPF1)/LIGAND COMPLEXES REVEAL NDING MOTIFS AND RARE INTERACTIONS.
subclass_IV/BRPF1B/5c87	X-RAY	25-JUN-15	1.55	0.183	0.198	J.MED.CHEM. 2016 V.59 5555		277K	CRYSTAL STRUCTURE OF THE HUMAN BRPF1 BROMODOMAIN IN COMPLEX WITH SEED2	AL STRUCTURES OF BROMODOMAIN AND PHD FINGER ROTEIN 1 (BRPF1)/LIGAND COMPLEXES REVEAL NDING MOTIFS AND RARE INTERACTIONS.
subclass_IV/BRPF1B/5c89	X-RAY	25-JUN-15	1.65	0.183	0.2		5.5	277K	CRYSTAL STRUCTURE OF THE HUMAN BRPF1 BROMODOMAIN IN COMPLEX WITH 917	CTURE OF THE HUMAN BRPF1 BROMODOMAIN IN COMPLEX
subclass_IV/BRPF1B/5d7x	X-RAY	14-AUG-15	1.35	0.168	0.176	J.MED.CHEM. 2016 V.59 3087		277K	CRYSTAL STRUCTURE OF THE HUMAN BRPF1 BROMODOMAIN IN COMPLEX WITH XZ08	PER" RESIDUE INFLUENCES THE MODE OF BINDING OF ES TO BROMODOMAINS.
subclass_IV/BRPF1B/5dy7	X-RAY	24-SEP-15	1.69	0.181	0.204	J.MED.CHEM. 2016 V.59 5555		277K	CRYSTAL STRUCTURE OF THE HUMAN BRPF1 BROMODOMAIN IN COMPLEX WITH SEED4	AL STRUCTURES OF BROMODOMAIN AND PHD FINGER ROTEIN 1 (BRPF1)/LIGAND COMPLEXES REVEAL NDING MOTIFS AND RARE INTERACTIONS.
subclass_IV/BRPF1B/5dya	X-RAY	24-SEP-15	1.65	0.188	0.214	J.MED.CHEM. 2016 V.59 5555		277K	CRYSTAL STRUCTURE OF THE HUMAN BRPF1 BROMODOMAIN IN COMPLEX WITH SEED5	AL STRUCTURES OF BROMODOMAIN AND PHD FINGER ROTEIN 1 (BRPF1)/LIGAND COMPLEXES REVEAL NDING MOTIFS AND RARE INTERACTIONS.
subclass_IV/BRPF1B/5dyc	X-RAY	24-SEP-15	1.65	0.2	0.235	J.MED.CHEM. 2016 V.59 5555		277K	CRYSTAL STRUCTURE OF THE HUMAN BRPF1 BROMODOMAIN IN COMPLEX WITH SEED6	AL STRUCTURES OF BROMODOMAIN AND PHD FINGER ROTEIN 1 (BRPF1)/LIGAND COMPLEXES REVEAL NDING MOTIFS AND RARE INTERACTIONS.
subclass_IV/BRPF1B/5e3d	X-RAY	02-OCT-15	1.71	0.194	0.222	J.MED.CHEM. 2016 V.59 5555		277K	CRYSTAL STRUCTURE OF THE HUMAN BRPF1 BROMODOMAIN IN COMPLEX WITH SEED7	AL STRUCTURES OF BROMODOMAIN AND PHD FINGER ROTEIN 1 (BRPF1)/LIGAND COMPLEXES REVEAL NDING MOTIFS AND RARE INTERACTIONS.
subclass_IV/BRPF1B/5e3g	X-RAY	02-OCT-15	1.65	0.198	0.205	J.MED.CHEM. 2016 V.59 5555	5.5	277K	CRYSTAL STRUCTURE OF THE HUMAN BRPF1 BROMODOMAIN IN COMPLEX WITH SEED8	AL STRUCTURES OF BROMODOMAIN AND PHD FINGER ROTEIN 1 (BRPF1)/LIGAND COMPLEXES REVEAL NDING MOTIFS AND RARE INTERACTIONS.
subclass_IV/BRPF1B/5em3	X-RAY	05-NOV-15	1.4	0.175	0.188	J.MED.CHEM. 2016 V.59 5555		277K	CRYSTAL STRUCTURE OF THE HUMAN BRPF1 BROMODOMAIN IN COMPLEX WITH SEED9	AL STRUCTURES OF BROMODOMAIN AND PHD FINGER ROTEIN 1 (BRPF1)/LIGAND COMPLEXES REVEAL NDING MOTIFS AND RARE INTERACTIONS.
subclass_IV/BRPF1B/5epr	X-RAY	12-NOV-15	1.65	0.2	0.22	J.MED.CHEM. 2016 V.59 5555		277K	CRYSTAL STRUCTURE OF THE HUMAN BRPF1 BROMODOMAIN IN COMPLEX WITH 2 SEED11	AL STRUCTURES OF BROMODOMAIN AND PHD FINGER ROTEIN 1 (BRPF1)/LIGAND COMPLEXES REVEAL NDING MOTIFS AND RARE INTERACTIONS.
subclass_IV/BRPF1B/5eps	X-RAY	12-NOV-15	1.47	0.189	0.198	J.MED.CHEM. 2016 V.59 5555		277K	CRYSTAL STRUCTURE OF THE HUMAN BRPF1 BROMODOMAIN IN COMPLEX WITH 2 SEED10	AL STRUCTURES OF BROMODOMAIN AND PHD FINGER ROTEIN 1 (BRPF1)/LIGAND COMPLEXES REVEAL NDING MOTIFS AND RARE INTERACTIONS.
subclass_IV/BRPF1B/5eq1	X-RAY	12-NOV-15	1.55	0.189	0.194	J.MED.CHEM. 2016 V.59 5555		277K	CRYSTAL STRUCTURE OF THE HUMAN BRPF1 BROMODOMAIN IN COMPLEX WITH 2 SEED12	AL STRUCTURES OF BROMODOMAIN AND PHD FINGER ROTEIN 1 (BRPF1)/LIGAND COMPLEXES REVEAL NDING MOTIFS AND RARE INTERACTIONS.
subclass_IV/BRPF1B/5etb	X-RAY	17-NOV-15	1.33	0.175	0.187	J.MED.CHEM. 2016 V.59 5555		277K	CRYSTAL STRUCTURE OF THE HUMAN BRPF1 BROMODOMAIN IN COMPLEX WITH 2 SEED13	AL STRUCTURES OF BROMODOMAIN AND PHD FINGER ROTEIN 1 (BRPF1)/LIGAND COMPLEXES REVEAL NDING MOTIFS AND RARE INTERACTIONS.
subclass_IV/BRPF1B/5etd	X-RAY	17-NOV-15	1.4	0.177	0.187	J.MED.CHEM. 2016 V.59 5555		277K	CRYSTAL STRUCTURE OF THE HUMAN BRPF1 BROMODOMAIN IN COMPLEX WITH 2 SEED14	AL STRUCTURES OF BROMODOMAIN AND PHD FINGER ROTEIN 1 (BRPF1)/LIGAND COMPLEXES REVEAL NDING MOTIFS AND RARE INTERACTIONS.
subclass_IV/BRPF1B/5ev9	X-RAY	19-NOV-15	1.45	0.19	0.221	J.MED.CHEM. 2016 V.59 5555		277K	CRYSTAL STRUCTURE OF THE HUMAN BRPF1 BROMODOMAIN IN COMPLEX WITH 2 SEED15	AL STRUCTURES OF BROMODOMAIN AND PHD FINGER ROTEIN 1 (BRPF1)/LIGAND COMPLEXES REVEAL NDING MOTIFS AND RARE INTERACTIONS.
subclass_IV/BRPF1B/5eva	X-RAY	19-NOV-15	1.45	0.184	0.198	J.MED.CHEM. 2016 V.59 5555		277K	CRYSTAL STRUCTURE OF THE HUMAN BRPF1 BROMODOMAIN IN COMPLEX WITH 2 SEED16	AL STRUCTURES OF BROMODOMAIN AND PHD FINGER ROTEIN 1 (BRPF1)/LIGAND COMPLEXES REVEAL NDING MOTIFS AND RARE INTERACTIONS.
subclass_IV/BRPF1B/5ewc	X-RAY	20-NOV-15	1.75	0.195	0.211	J.MED.CHEM. 2016 V.59 5555		277K	CRYSTAL STRUCTURE OF THE HUMAN BRPF1 BROMODOMAIN IN COMPLEX WITH 2 SEED17	AL STRUCTURES OF BROMODOMAIN AND PHD FINGER ROTEIN 1 (BRPF1)/LIGAND COMPLEXES REVEAL NDING MOTIFS AND RARE INTERACTIONS.
subclass_IV/BRPF1B/5ewd	X-RAY	20-NOV-15	1.58	0.201	0.226	J.MED.CHEM. 2016 V.59 5555		277K	CRYSTAL STRUCTURE OF THE HUMAN BRPF1 BROMODOMAIN IN COMPLEX WITH 2 SEED18	AL STRUCTURES OF BROMODOMAIN AND PHD FINGER ROTEIN 1 (BRPF1)/LIGAND COMPLEXES REVEAL NDING MOTIFS AND RARE INTERACTIONS.
subclass_IV/BRPF1B/5ewh	X-RAY	20-NOV-15	1.63	0.192	0.213	J.MED.CHEM. 2016 V.59 5555		277K	CRYSTAL STRUCTURE OF THE HUMAN BRPF1 BROMODOMAIN IN COMPLEX WITH 2 SEED19	AL STRUCTURES OF BROMODOMAIN AND PHD FINGER ROTEIN 1 (BRPF1)/LIGAND COMPLEXES REVEAL NDING MOTIFS AND RARE INTERACTIONS.
subclass_IV/BRPF1B/5ffv	X-RAY	19-DEC-15	1.3	0.191	0.206			277.15K	CRYSTAL STRUCTURE OF THE BROMODOMAIN OF HUMAN BRPF1 IN COMPLEX WITH 2 H3K14AC HISTONE PEPTIDE	CTURE OF THE BROMODOMAIN OF HUMAN BRPF1 IN H3K14AC HISTONE PEPTIDE
subclass_IV/BRPF1B/5ffw	X-RAY	19-DEC-15	1.5	0.214	0.243			277.15K	CRYSTAL STRUCTURE OF THE BROMODOMAIN OF HUMAN BRPF1 IN COMPLEX WITH 2 H4K5ACK8AC HISTONE PEPTIDE	CTURE OF THE BROMODOMAIN OF HUMAN BRPF1 IN H4K5ACK8AC HISTONE PEPTIDE
subclass_IV/BRPF1B/5ffy	X-RAY	19-DEC-15	1.55	0.185	0.213			277.15K	CRYSTAL STRUCTURE OF THE BROMODOMAIN OF HUMAN BRPF1 IN COMPLEX WITH A 2 BENZIMIDAZOLE LIGAND	CTURE OF THE BROMODOMAIN OF HUMAN BRPF1 IN A BENZIMIDAZOLE LIGAND
subclass_IV/BRPF1B/5fg4	X-RAY	20-DEC-15	1.65	0.203	0.254			277.15K	CRYSTAL STRUCTURE OF THE BROMODOMAIN OF HUMAN BRPF1 IN COMPLEX WITH 2 OF-1 CHEMICAL PROBE	CTURE OF THE BROMODOMAIN OF HUMAN BRPF1 IN OF-1 CHEMICAL PROBE
subclass_IV/BRPF1B/5fg5	X-RAY	20-DEC-15	1.5	0.168	0.186		7.5	277.15K	CRYSTAL STRUCTURE OF THE BROMODOMAIN OF HUMAN BRPF1 IN COMPLEX WITH 2 PFI-4 CHEMICAL PROBE	CTURE OF THE BROMODOMAIN OF HUMAN BRPF1 IN PFI-4 CHEMICAL PROBE
subclass_IV/BRPF1B/5g4r	X-RAY	16-MAY-16	1.96	0.20237	0.24031	ACS 2016 V.7 552			BROMODOMAIN OF HUMAN BRPF1 WITH N-1,3-DIMETHYL-6-2R-2- 2 METHYLPIPERAZIN-1-YL-2-OXO-2,3-DIHYDRO-1H-1,3-BENZODIAZOL- 3 5-YL-2-METHOXYBENZAMIDE	HEMICAL PROBE FOR INHIBITION OF THE BRPF1
subclass_IV/BRPF1B/5g4s	X-RAY	16-MAY-16	1.6	0.18699	0.19373	ACS 2016 V.7 552	6.5		BROMODOMAIN OF HUMAN BRPF1 WITH N-1,3-DIMETHYL-6-2R-2- 2 METHYLPIPERAZIN-1-YL-2-OXO-2,3-DIHYDRO-1H-1,3-BENZODIAZOL- 3 5-YL-N-ETHYL-2-METHOXYBENZAMIDE	HEMICAL PROBE FOR INHIBITION OF THE BRPF1
subclass_IV/KIAA1240/3lxj	X-RAY	25-FEB-10	2.33	0.214	0.253	CELL(CAMBRIDGE,MASS.) 2012 V.149 214		277K	CRYSTAL STRUCTURE OF THE BROMODOMAIN OF HUMAN AAA DOMAIN CONTAINING 2B 2 (ATAD2B)	GNITION AND LARGE-SCALE STRUCTURAL ANALYSIS OF OMODOMAIN FAMILY.
subclass_V/BAZ2A/4lz2	X-RAY	31-JUL-13	1.76	0.178	0.217	STRUCTURE 2015 V.23 80	8.4		CRYSTAL STRUCTURE OF THE BROMODOMAIN OF HUMAN BAZ2A	SIS OF HISTONE TAIL RECOGNITION BY HUMAN TIP5 ND BROMODOMAIN OF THE CHROMATIN REMODELING .
subclass_V/BAZ2A/4qbm	X-RAY	08-MAY-14	1.65	0.186	0.205	STRUCTURE 2015 V.23 80	6.5	277K	CRYSTAL STRUCTURE OF HUMAN BAZ2A BROMODOMAIN IN COMPLEX WITH A 2 DIACETYLATED HISTONE 4 PEPTIDE (H4K16ACK20AC)	SIS OF HISTONE TAIL RECOGNITION BY HUMAN TIP5 ND BROMODOMAIN OF THE CHROMATIN REMODELING .
subclass_V/BAZ2B/2e7o	NMR	11-JAN-07	NOT						SOLUTION STRUCTURE OF THE BROMODOMAIN FROM HUMAN 2 BROMODOMAIN ADJACENT TO ZINC FINGER DOMAIN 2B	UCTURE OF THE BROMODOMAIN FROM HUMAN ADJACENT TO ZINC FINGER DOMAIN 2B
subclass_V/BAZ2B/3g0l	X-RAY	28-JAN-09	2.03	0.179	0.211		6	277K	CRYSTAL STRUCTURE OF HUMAN BROMODOMAIN ADJACENT TO ZINC FINGER DOMAIN 2 2B (BAZ2B)	CTURE OF HUMAN BROMODOMAIN ADJACENT TO ZINC N 2B (BAZ2B)
subclass_V/BAZ2B/3q2f	X-RAY	20-DEC-10	2.06	0.196	0.242		7.5	277K	CRYSTAL STRUCTURE OF THE BROMODOMAIN OF HUMAN BAZ2B IN COMPLEX WITH A 2 TRIAZOLO LIGAND	CTURE OF THE BROMODOMAIN OF HUMAN BAZ2B IN A TRIAZOLO LIGAND
subclass_V/BAZ2B/4cup	X-RAY	21-MAR-14	1.88	0.1779	0.2078				CRYSTAL STRUCTURE OF HUMAN BAZ2B IN COMPLEX WITH FRAGMENT-1 N09421	CTURE OF HUMAN BAZ2B IN COMPLEX WITH FRAGMENT-1
subclass_V/BAZ2B/4cuq	X-RAY	21-MAR-14	2.11	0.1699	0.2257				CRYSTAL STRUCTURE OF HUMAN BAZ2B IN COMPLEX WITH FRAGMENT-2 2 N09594	CTURE OF HUMAN BAZ2B IN COMPLEX WITH FRAGMENT-2
subclass_V/BAZ2B/4cur	X-RAY	21-MAR-14	1.84	0.1727	0.2019				CRYSTAL STRUCTURE OF HUMAN BAZ2B IN COMPLEX WITH FRAGMENT-3 N09555	CTURE OF HUMAN BAZ2B IN COMPLEX WITH FRAGMENT-3
subclass_V/BAZ2B/4cus	X-RAY	21-MAR-14	1.78	0.1681	0.2027				CRYSTAL STRUCTURE OF HUMAN BAZ2B IN COMPLEX WITH FRAGMENT-4 N09496	CTURE OF HUMAN BAZ2B IN COMPLEX WITH FRAGMENT-4
subclass_V/BAZ2B/4cut	X-RAY	21-MAR-14	1.84	0.17	0.1966				CRYSTAL STRUCTURE OF HUMAN BAZ2B IN COMPLEX WITH FRAGMENT-5 N09428	CTURE OF HUMAN BAZ2B IN COMPLEX WITH FRAGMENT-5
subclass_V/BAZ2B/4cuu	X-RAY	21-MAR-14	1.8	0.1687	0.2083				CRYSTAL STRUCTURE OF HUMAN BAZ2B IN COMPLEX WITH FRAGMENT-6 N09645	CTURE OF HUMAN BAZ2B IN COMPLEX WITH FRAGMENT-6
subclass_V/BAZ2B/4ir3	X-RAY	14-JAN-13	2	0.211	0.245	J.MED.CHEM. 2016 V.59 1410		277.15K	CRYSTAL STRUCTURE OF THE BROMODOMAIN OF HUMAN BAZ2B IN COMPLEX WITH 1- 2 [7-AMINO-1-(PYRIMIDIN-2-YL)INDOLIZIN-3-YL]ETHANONE (GSK2833282A)	D CHARACTERIZATION OF GSK2801, A SELECTIVE BE FOR THE BROMODOMAINS BAZ2A AND BAZ2B.
subclass_V/BAZ2B/4ir4	X-RAY	14-JAN-13	2.05	0.186	0.228	J.MED.CHEM. 2016 V.59 1410		277.15K	CRYSTAL STRUCTURE OF THE BROMODOMAIN OF HUMAN BAZ2B IN COMPLEX WITH 1- 2 [7-(MORPHOLIN-4-YL)-1-(PYRIDIN-2-YL)INDOLIZIN-3-YL]ETHANONE 3 (GSK2834113A)	D CHARACTERIZATION OF GSK2801, A SELECTIVE BE FOR THE BROMODOMAINS BAZ2A AND BAZ2B.
subclass_V/BAZ2B/4ir5	X-RAY	14-JAN-13	1.7	0.172	0.214	J.MED.CHEM. 2016 V.59 1410		277.15K	CRYSTAL STRUCTURE OF THE BROMODOMAIN OF HUMAN BAZ2B IN COMPLEX WITH 1- 2 {1-[2-(HYDROXYMETHYL)PHENYL]-7-PHENOXYINDOLIZIN-3-YL}ETHANONE 3 (GSK2847449A)	D CHARACTERIZATION OF GSK2801, A SELECTIVE BE FOR THE BROMODOMAINS BAZ2A AND BAZ2B.
subclass_V/BAZ2B/4ir6	X-RAY	14-JAN-13	1.8	0.178	0.216	J.MED.CHEM. 2016 V.59 1410		277.15K	CRYSTAL STRUCTURE OF THE BROMODOMAIN OF HUMAN BAZ2B IN COMPLEX WITH 1- 2 {1-[2-(METHYLSULFONYL)PHENYL]-7-PHENOXYINDOLIZIN-3-YL}ETHANONE 3 (GSK2838097A)	D CHARACTERIZATION OF GSK2801, A SELECTIVE BE FOR THE BROMODOMAINS BAZ2A AND BAZ2B.
subclass_V/BAZ2B/4nr9	X-RAY	26-NOV-13	1.98	0.193	0.233	J.MED.CHEM. 2013 V.56 10183		277.15K	CRYSTAL STRUCTURE OF THE BROMODOMAIN OF HUMAN BAZ2B IN COMPLEX WITH 2 ACETYLATED LYSINE	W-DRUGGABILITY BROMODOMAINS: FRAGMENT BASED D INHIBITOR DESIGN AGAINST THE BAZ2B
subclass_V/BAZ2B/4nra	X-RAY	26-NOV-13	1.85	0.179	0.212	J.MED.CHEM. 2013 V.56 10183		277.15K	CRYSTAL STRUCTURE OF THE BROMODOMAIN OF HUMAN BAZ2B IN COMPLEX WITH 2 COMPOUND-6 E11322	W-DRUGGABILITY BROMODOMAINS: FRAGMENT BASED D INHIBITOR DESIGN AGAINST THE BAZ2B
subclass_V/BAZ2B/4nrb	X-RAY	26-NOV-13	2.08	0.181	0.223	J.MED.CHEM. 2013 V.56 10183	7.5	277.15K	CRYSTAL STRUCTURE OF THE BROMODOMAIN OF HUMAN BAZ2B IN COMPLEX WITH 2 COMPOUND-1 N01197	W-DRUGGABILITY BROMODOMAINS: FRAGMENT BASED D INHIBITOR DESIGN AGAINST THE BAZ2B
subclass_V/BAZ2B/4nrc	X-RAY	26-NOV-13	1.86	0.173	0.191	J.MED.CHEM. 2013 V.56 10183	7.5	277.15K	CRYSTAL STRUCTURE OF THE BROMODOMAIN OF HUMAN BAZ2B IN COMPLEX WITH 2 COMPOUND-3 N01186	W-DRUGGABILITY BROMODOMAINS: FRAGMENT BASED D INHIBITOR DESIGN AGAINST THE BAZ2B
subclass_V/BAZ2B/4qc1	X-RAY	09-MAY-14	1.99	0.215	0.256	STRUCTURE 2015 V.23 80	5.9	277K	CRYSTAL STRUCTURE OF HUMAN BAZ2B BROMODOMAIN IN COMPLEX WITH AN 2 ACETYLATED HISTONE 3 PEPTIDE (H3K14AC)	SIS OF HISTONE TAIL RECOGNITION BY HUMAN TIP5 ND BROMODOMAIN OF THE CHROMATIN REMODELING .
subclass_V/BAZ2B/4qc3	X-RAY	09-MAY-14	1.6	0.169	0.187	STRUCTURE 2015 V.23 80	6.5	277K	CRYSTAL STRUCTURE OF HUMAN BAZ2B BROMODOMAIN IN COMPLEX WITH A 2 DIACETYLATED HISTONE 4 PEPTIDE (H4K8ACK12AC)	SIS OF HISTONE TAIL RECOGNITION BY HUMAN TIP5 ND BROMODOMAIN OF THE CHROMATIN REMODELING .
subclass_V/BAZ2B/4rvr	X-RAY	27-NOV-14	1.98	0.189	0.232	J.MED.CHEM. 2016 V.59 1410		277.15K	CRYSTAL STRUCTURE OF THE BROMODOMAIN OF HUMAN BAZ2B IN COMPLEX WITH 2 GSK2801	D CHARACTERIZATION OF GSK2801, A SELECTIVE BE FOR THE BROMODOMAINS BAZ2A AND BAZ2B.
subclass_V/BAZ2B/4xua	X-RAY	25-JAN-15	1.75	0.182	0.219	J.MED.CHEM. 2015 V.58 2553		277.15K	CRYSTAL STRUCTURE OF THE BROMODOMAIN OF HUMAN BAZ2B IN COMPLEX WITH 2 E11919 BAZ2-ICR ANALOGUE	ABLED DESIGN OF BAZ2-ICR, A CHEMICAL PROBE E BROMODOMAINS OF BAZ2A AND BAZ2B.
subclass_V/BAZ2B/4xub	X-RAY	25-JAN-15	1.98	0.182	0.215	J.MED.CHEM. 2015 V.58 2553		277.14K	CRYSTAL STRUCTURE OF THE BROMODOMAIN OF HUMAN BAZ2B IN COMPLEX WITH 2 BAZ2-ICR CHEMICAL PROBE	ABLED DESIGN OF BAZ2-ICR, A CHEMICAL PROBE E BROMODOMAINS OF BAZ2A AND BAZ2B.
subclass_V/BAZ2B/5cq3	X-RAY	21-JUL-15	1.93	0.202	0.239			277K	CRYSTAL STRUCTURE OF THE BROMODOMAIN OF BROMODOMAIN ADJACENT TO ZINC 2 FINGER DOMAIN PROTEIN 2B (BAZ2B) IN COMPLEX WITH 6-HYDROXYPICOLINIC 3 ACID (SGC - DIAMOND I04-1 FRAGMENT SCREENING)	CTURE OF THE SECOND BROMODOMAIN OF BROMODOMAIN ZINC FINGER DOMAIN PROTEIN 2B (BAZ2B) IN 6-HYDROXYPICOLINIC ACID (SGC - DIAMOND I04-1 EENING)
subclass_V/BAZ2B/5cq4	X-RAY	21-JUL-15	1.78	0.197	0.223			277K	CRYSTAL STRUCTURE OF THE BROMODOMAIN OF BROMODOMAIN ADJACENT TO ZINC 2 FINGER DOMAIN PROTEIN 2B (BAZ2B) IN COMPLEX WITH 3'- 3 HYDROXYACETOPHENONE (SGC - DIAMOND I04-1 FRAGMENT SCREENING)	CTURE OF THE SECOND BROMODOMAIN OF BROMODOMAIN ZINC FINGER DOMAIN PROTEIN 2B (BAZ2B) IN 3'-HYDROXYACETOPHENONE (SGC - DIAMOND I04-1 EENING)
subclass_V/BAZ2B/5cq5	X-RAY	21-JUL-15	1.96	0.188	0.218			277K	CRYSTAL STRUCTURE OF THE BROMODOMAIN OF BROMODOMAIN ADJACENT TO ZINC 2 FINGER DOMAIN PROTEIN 2B (BAZ2B) IN COMPLEX WITH 2,3- 3 ETHYLENEDIOXYBENZOIC ACID (SGC - DIAMOND I04-1 FRAGMENT SCREENING)	CTURE OF THE SECOND BROMODOMAIN OF BROMODOMAIN ZINC FINGER DOMAIN PROTEIN 2B (BAZ2B) IN 2,3-ETHYLENEDIOXYBENZOIC ACID (SGC - DIAMOND NT SCREENING)
subclass_V/BAZ2B/5cq6	X-RAY	21-JUL-15	1.97	0.191	0.222			277K	CRYSTAL STRUCTURE OF THE BROMODOMAIN OF BROMODOMAIN ADJACENT TO ZINC 2 FINGER DOMAIN PROTEIN 2B (BAZ2B) IN COMPLEX WITH 2,6- 3 PYRIDINEDICARBOXYLIC ACID (SGC - DIAMOND I04-1 FRAGMENT SCREENING)	CTURE OF THE SECOND BROMODOMAIN OF BROMODOMAIN ZINC FINGER DOMAIN PROTEIN 2B (BAZ2B) IN 2,6-PYRIDINEDICARBOXYLIC ACID (SGC - DIAMOND NT SCREENING)
subclass_V/BAZ2B/5cq7	X-RAY	21-JUL-15	1.86	0.177	0.23			277K	CRYSTAL STRUCTURE OF THE BROMODOMAIN OF BROMODOMAIN ADJACENT TO ZINC 2 FINGER DOMAIN PROTEIN 2B (BAZ2B) IN COMPLEX WITH N,N- 3 DIMETHYLQUINOXALINE-6-CARBOXAMIDE (SGC - DIAMOND I04-1 FRAGMENT 4 SCREENING)	CTURE OF THE SECOND BROMODOMAIN OF BROMODOMAIN ZINC FINGER DOMAIN PROTEIN 2B (BAZ2B) IN N,N-DIMETHYLQUINOXALINE-6-CARBOXAMIDE (SGC - 1 FRAGMENT SCREENING)
subclass_V/BAZ2B/5cq8	X-RAY	21-JUL-15	1.65	0.194	0.222			277K	CRYSTAL STRUCTURE OF THE BROMODOMAIN OF BROMODOMAIN ADJACENT TO ZINC 2 FINGER DOMAIN PROTEIN 2B (BAZ2B) IN COMPLEX WITH 4'- 3 HYDROXYACETOPHENONE (SGC - DIAMOND I04-1 FRAGMENT SCREENING)	CTURE OF THE SECOND BROMODOMAIN OF BROMODOMAIN ZINC FINGER DOMAIN PROTEIN 2B (BAZ2B) IN 4'-HYDROXYACETOPHENONE (SGC - DIAMOND I04-1 EENING)
subclass_V/BAZ2B/5cqa	X-RAY	21-JUL-15	2.13	0.178	0.222			277K	CRYSTAL STRUCTURE OF THE BROMODOMAIN OF BROMODOMAIN ADJACENT TO ZINC 2 FINGER DOMAIN PROTEIN 2B (BAZ2B) IN COMPLEX WITH N-METHYL-2,3- 3 DIHYDROTHIENO[3,4-B][1,4]DIOXINE-5-CARBOXAMIDE (SGC - DIAMOND I04-1 4 FRAGMENT SCREENING)	CTURE OF THE SECOND BROMODOMAIN OF BROMODOMAIN ZINC FINGER DOMAIN PROTEIN 2B (BAZ2B) IN -DIHYDROTHIENO[3,4-B][1,4]DIOXINE-5-CARBOXAMIDE ND I04-1 FRAGMENT SCREENING)
subclass_V/BAZ2B/5cu8	X-RAY	24-JUL-15	2.05	0.185	0.23			277K	CRYSTAL STRUCTURE OF THE BROMODOMAIN OF BROMODOMAIN ADJACENT TO ZINC 2 FINGER DOMAIN PROTEIN 2B (BAZ2B) IN COMPLEX WITH 2-AMINO-6- 3 CHLOROBENZOTHIAZOLE (SGC - DIAMOND I04-1 FRAGMENT SCREENING)	CTURE OF THE SECOND BROMODOMAIN OF BROMODOMAIN ZINC FINGER DOMAIN PROTEIN 2B (BAZ2B) IN 2-AMINO-6-CHLOROBENZOTHIAZOLE (SGC - DIAMOND NT SCREENING)
subclass_V/BAZ2B/5cua	X-RAY	24-JUL-15	1.89	0.195	0.234			277K	CRYSTAL STRUCTURE OF THE BROMODOMAIN OF BROMODOMAIN ADJACENT TO ZINC 2 FINGER DOMAIN PROTEIN 2B (BAZ2B) IN COMPLEX WITH 1-ACETYL-4-(4- 3 HYDROXYPHENYL)PIPERAZINE (SGC - DIAMOND I04-1 FRAGMENT SCREENING)	CTURE OF THE SECOND BROMODOMAIN OF BROMODOMAIN ZINC FINGER DOMAIN PROTEIN 2B (BAZ2B) IN 1-ACETYL-4-(4-HYDROXYPHENYL)PIPERAZINE (SGC - 1 FRAGMENT SCREENING)
subclass_V/BAZ2B/5cub	X-RAY	24-JUL-15	2.1	0.175	0.215			277K	CRYSTAL STRUCTURE OF THE BROMODOMAIN OF BROMODOMAIN ADJACENT TO ZINC 2 FINGER DOMAIN PROTEIN 2B (BAZ2B) IN COMPLEX WITH 314268-40-1 (SGC - 3 DIAMOND I04-1 FRAGMENT SCREENING)	CTURE OF THE SECOND BROMODOMAIN OF BROMODOMAIN ZINC FINGER DOMAIN PROTEIN 2B (BAZ2B) IN 314268-40-1 (SGC - DIAMOND I04-1 FRAGMENT
subclass_V/BAZ2B/5cuc	X-RAY	24-JUL-15	1.85	0.195	0.23			277K	CRYSTAL STRUCTURE OF THE BROMODOMAIN OF BROMODOMAIN ADJACENT TO ZINC 2 FINGER DOMAIN PROTEIN 2B (BAZ2B) IN COMPLEX WITH N-ACETYL-2- 3 PHENYLETHYLAMINE (SGC - DIAMOND I04-1 FRAGMENT SCREENING)	CTURE OF THE SECOND BROMODOMAIN OF BROMODOMAIN ZINC FINGER DOMAIN PROTEIN 2B (BAZ2B) IN N-ACETYL-2-PHENYLETHYLAMINE (SGC - DIAMOND NT SCREENING)
subclass_V/BAZ2B/5cud	X-RAY	24-JUL-15	1.75	0.189	0.226			277K	CRYSTAL STRUCTURE OF THE BROMODOMAIN OF BROMODOMAIN ADJACENT TO ZINC 2 FINGER DOMAIN PROTEIN 2B (BAZ2B) IN COMPLEX WITH 6-CHLOROPURINE (SGC 3 - DIAMOND I04-1 FRAGMENT SCREENING)	CTURE OF THE SECOND BROMODOMAIN OF BROMODOMAIN ZINC FINGER DOMAIN PROTEIN 2B (BAZ2B) IN 6-CHLOROPURINE (SGC - DIAMOND I04-1 FRAGMENT
subclass_V/BAZ2B/5cue	X-RAY	24-JUL-15	2.08	0.186	0.215			277K	CRYSTAL STRUCTURE OF THE BROMODOMAIN OF BROMODOMAIN ADJACENT TO ZINC 2 FINGER DOMAIN PROTEIN 2B (BAZ2B) IN COMPLEX WITH AGN-PC-04G0SS (SGC - 3 DIAMOND I04-1 FRAGMENT SCREENING)	CTURE OF THE SECOND BROMODOMAIN OF BROMODOMAIN ZINC FINGER DOMAIN PROTEIN 2B (BAZ2B) IN AGN-PC-04G0SS (SGC - DIAMOND I04-1 FRAGMENT
subclass_V/BAZ2B/5cug	X-RAY	24-JUL-15	1.78	0.202	0.23			277K	CRYSTAL STRUCTURE OF THE BROMODOMAIN OF BROMODOMAIN ADJACENT TO ZINC 2 FINGER DOMAIN PROTEIN 2B (BAZ2B) IN COMPLEX WITH 4-ACETAMIDOBENZOIC 3 ACID (SGC - DIAMOND I04-1 FRAGMENT SCREENING)	CTURE OF THE SECOND BROMODOMAIN OF BROMODOMAIN ZINC FINGER DOMAIN PROTEIN 2B (BAZ2B) IN 4-ACETAMIDOBENZOIC ACID (SGC - DIAMOND I04-1 EENING)
subclass_V/BAZ2B/5dyu	X-RAY	25-SEP-15	1.65	0.177	0.197	ACS 2016 V.11 800	7.5	277K	CRYSTAL STRUCTURE OF BAZ2B BROMODOMAIN IN COMPLEX WITH FRAGMENT F39	PUT FRAGMENT DOCKING INTO THE BAZ2B BROMODOMAIN: SILICO SCREENING FOR X-RAY CRYSTALLOGRAPHY.
subclass_V/BAZ2B/5dyx	X-RAY	25-SEP-15	1.85	0.177	0.202	ACS 2016 V.11 800	7.5	277K	CRYSTAL STRUCTURE OF BAZ2B BROMODOMAIN IN COMPLEX WITH FRAGMENT F59	PUT FRAGMENT DOCKING INTO THE BAZ2B BROMODOMAIN: SILICO SCREENING FOR X-RAY CRYSTALLOGRAPHY.
subclass_V/BAZ2B/5e73	X-RAY	11-OCT-15	1.71	0.192	0.211		7.5	277K	CRYSTAL STRUCTURE OF BAZ2B BROMODOMAIN IN COMPLEX WITH ACETYLINDOLE 2 COMPOUND UZH47	ES AS DIVERSE BROMODOMAIN LIGANDS
subclass_V/BAZ2B/5e74	X-RAY	11-OCT-15	1.78	0.186	0.211		7.5	277K	CRYSTAL STRUCTURE OF BAZ2B BROMODOMAIN IN COMPLEX WITH ACETYLINDOLE 2 COMPOUND UZH50	ES AS DIVERSE BROMODOMAIN LIGANDS
subclass_V/BAZ2B/5e9i	X-RAY	15-OCT-15	1.96	0.19	0.217	ACS 2016 V.11 800	7.5	277K	CRYSTAL STRUCTURE OF BAZ2B BROMODOMAIN IN COMPLEX WITH FRAGMENT F60	PUT FRAGMENT DOCKING INTO THE BAZ2B BROMODOMAIN: SILICO SCREENING FOR X-RAY CRYSTALLOGRAPHY.
subclass_V/BAZ2B/5e9k	X-RAY	15-OCT-15	2.07	0.196	0.219	ACS 2016 V.11 800	7.5	277K	CRYSTAL STRUCTURE OF BAZ2B BROMODOMAIN IN COMPLEX WITH FRAGMENT F275	PUT FRAGMENT DOCKING INTO THE BAZ2B BROMODOMAIN: SILICO SCREENING FOR X-RAY CRYSTALLOGRAPHY.
subclass_V/BAZ2B/5e9l	X-RAY	15-OCT-15	1.9	0.181	0.212	ACS 2016 V.11 800	7.5	277K	CRYSTAL STRUCTURE OF BAZ2B BROMODOMAIN IN COMPLEX WITH FRAGMENT F103	PUT FRAGMENT DOCKING INTO THE BAZ2B BROMODOMAIN: SILICO SCREENING FOR X-RAY CRYSTALLOGRAPHY.
subclass_V/BAZ2B/5e9m	X-RAY	15-OCT-15	1.78	0.175	0.198	ACS 2016 V.11 800	7.5	277K	CRYSTAL STRUCTURE OF BAZ2B BROMODOMAIN IN COMPLEX WITH N- 2 METHYLTRIMETHYLACETAMIDE	PUT FRAGMENT DOCKING INTO THE BAZ2B BROMODOMAIN: SILICO SCREENING FOR X-RAY CRYSTALLOGRAPHY.
subclass_V/BAZ2B/5e9y	X-RAY	15-OCT-15	1.65	0.179	0.204	ACS 2016 V.11 800	7.5	277K	CRYSTAL STRUCTURE OF BAZ2B BROMODOMAIN IN COMPLEX WITH MPD	PUT FRAGMENT DOCKING INTO THE BAZ2B BROMODOMAIN: SILICO SCREENING FOR X-RAY CRYSTALLOGRAPHY.
subclass_V/SP100/4ptb	X-RAY	10-MAR-14	1.6	0.174	0.192			277K	CRYSTAL STRUCTURE OF HUMAN SP100 PHD-BROMODOMAIN IN THE FREE STATE	CTURE OF HUMAN SP100 PHD-BROMODOMAIN IN THE FREE
subclass_V/SP100/5fb0	X-RAY	13-DEC-15	2.7	0.229	0.276	J.BIOL.CHEM. 2016 V.291 12786		291K	CRYSTAL STRUCTURE OF A PHD FINGER BOUND TO HISTONE H3 T3PH PEPTIDE	HISTONE H3 METHYLATION AND PHOSPHORYLATION HE PLANT HOMEODOMAIN FINGER OF HUMAN NUCLEAR 0C
subclass_V/TIF1/2yyn	X-RAY	30-APR-07	2.5	0.239	0.285		7.4	293K	CRYSTAL STURCTURE OF HUMAN BROMODOMAIN PROTEIN	CTURE OF HUMAN BROMODOMAIN PROTEIN
subclass_V/TIF1/3o33	X-RAY	23-JUL-10	2	0.221	0.244	NATURE 2010 V.468 927		293K	CRYSTAL STRUCTURE OF TRIM24 PHD-BROMO IN THE FREE STATE	A NON-CANONICAL HISTONE SIGNATURE TO BREAST
subclass_V/TIF1/3o34	X-RAY	23-JUL-10	1.9	0.217	0.241	NATURE 2010 V.468 927		293K	CRYSTAL STRUCTURE OF TRIM24 PHD-BROMO COMPLEXED WITH H3(13-32)K23AC 2 PEPTIDE	A NON-CANONICAL HISTONE SIGNATURE TO BREAST
subclass_V/TIF1/3o35	X-RAY	23-JUL-10	1.76	0.206	0.225	NATURE 2010 V.468 927	8		CRYSTAL STRUCTURE OF TRIM24 PHD-BROMO COMPLEXED WITH H3(23-31)K27AC 2 PEPTIDE	A NON-CANONICAL HISTONE SIGNATURE TO BREAST
subclass_V/TIF1/3o36	X-RAY	23-JUL-10	1.7	0.191	0.216	NATURE 2010 V.468 927		293K	CRYSTAL STRUCTURE OF TRIM24 PHD-BROMO COMPLEXED WITH H4(14-19)K16AC 2 PEPTIDE	A NON-CANONICAL HISTONE SIGNATURE TO BREAST
subclass_V/TIF1/3o37	X-RAY	23-JUL-10	2	0.227	0.254	NATURE 2010 V.468 927		293K	CRYSTAL STRUCTURE OF TRIM24 PHD-BROMO COMPLEXED WITH H3(1-10)K4 2 PEPTIDE	A NON-CANONICAL HISTONE SIGNATURE TO BREAST
subclass_V/TIF1/4yab	X-RAY	17-FEB-15	1.9	0.164	0.219	J.MED.CHEM. 2016 V.59 1440		298K	CRYSTAL STRUCTURE OF TRIM24 PHD-BROMODOMAIN COMPLEXED WITH 1-METHYL-5- 2 (2-METHYL-1 3-THIAZOL-4-YL)-2 3-DIHYDRO-1H-INDOL-2-ONE (1)	IDED DESIGN OF IACS-9571, A SELECTIVE Y DUAL TRIM24-BRPF1 BROMODOMAIN INHIBITOR.
subclass_V/TIF1/4yad	X-RAY	17-FEB-15	1.73	0.177	0.208	J.MED.CHEM. 2016 V.59 1440		298K	CRYSTAL STRUCTURE OF TRIM24 PHD-BROMODOMAIN COMPLEXED WITH 2,4- 2 DIMETHOXY-N-(1-METHYL-2-OXO-1,2,3,4-TETRAHYDROQUINOLIN-6-YL)BENZENE- 3 1-SULFONAMIDE (3B)	IDED DESIGN OF IACS-9571, A SELECTIVE Y DUAL TRIM24-BRPF1 BROMODOMAIN INHIBITOR.
subclass_V/TIF1/4yat	X-RAY	17-FEB-15	2.18	0.115	0.165	J.MED.CHEM. 2016 V.59 1440		298K	CRYSTAL STRUCTURE OF TRIM24 PHD-BROMODOMAIN COMPLEXED WITH N-(1,3- 2 DIMETHYL-2-OXO-2,3-DIHYDRO-1H-1,3-BENZODIAZOL-5-YL)-4-METHOXYBENZENE- 3 1-SULFONAMIDE (5B)	IDED DESIGN OF IACS-9571, A SELECTIVE Y DUAL TRIM24-BRPF1 BROMODOMAIN INHIBITOR.
subclass_V/TIF1/4yax	X-RAY	18-FEB-15	2.25	0.173	0.235	J.MED.CHEM. 2016 V.59 1440		298K	CRYSTAL STRUCTURE OF TRIM24 PHD-BROMODOMAIN COMPLEXED WITH N-[6-(4- 2 METHOXYPHENOXY)-1,3-DIMETHYL-2-OXO-2,3-DIHYDRO-1H-1,3-BENZODIAZOL-5- 3 YL]BENZENESULFONAMIDE (5G)	IDED DESIGN OF IACS-9571, A SELECTIVE Y DUAL TRIM24-BRPF1 BROMODOMAIN INHIBITOR.
subclass_V/TIF1/4ybm	X-RAY	18-FEB-15	1.46	0.165	0.196	J.MED.CHEM. 2016 V.59 1440		298K	CRYSTAL STRUCTURE OF TRIM24 PHD-BROMODOMAIN COMPLEXED WITH N-{6-[3- 2 (BENZYLOXY)PHENOXY]-1,3-DIMETHYL-2-OXO-2,3-DIHYDRO-1H-1,3- 3 BENZODIAZOL-5-YL}-3,4-DIMETHOXYBENZENE-1-SULFONAMIDE (7B)	IDED DESIGN OF IACS-9571, A SELECTIVE Y DUAL TRIM24-BRPF1 BROMODOMAIN INHIBITOR.
subclass_V/TIF1/4ybs	X-RAY	19-FEB-15	1.83	0.17	0.231	J.MED.CHEM. 2016 V.59 1440		298K	CRYSTAL STRUCTURE OF TRIM24 PHD-BROMODOMAIN COMPLEXED WITH N-{1,3- 2 DIMETHYL-6-[3-(2-METHYLPROPOXY)PHENOXY]-2-OXO-2,3-DIHYDRO-1H-1,3- 3 BENZODIAZOL-5-YL}-1,2-DIMETHYL-1H-IMIDAZOLE-4-SULFONAMIDE (7G)	IDED DESIGN OF IACS-9571, A SELECTIVE Y DUAL TRIM24-BRPF1 BROMODOMAIN INHIBITOR.
subclass_V/TIF1/4ybt	X-RAY	19-FEB-15	1.82	0.169	0.209	J.MED.CHEM. 2016 V.59 1440		298K	CRYSTAL STRUCTURE OF TRIM24 PHD-BROMODOMAIN COMPLEXED WITH N-{1,3- 2 DIMETHYL-2-OXO-6-[3-(OXOLAN-3-YLMETHOXY)PHENOXY]-2,3-DIHYDRO-1H-1,3- 3 BENZODIAZOL-5-YL}-1-METHYL-1H-IMIDAZOLE-4-SULFONAMIDE (7L)	IDED DESIGN OF IACS-9571, A SELECTIVE Y DUAL TRIM24-BRPF1 BROMODOMAIN INHIBITOR.
subclass_V/TIF1/4yc9	X-RAY	19-FEB-15	1.82	0.158	0.204	J.MED.CHEM. 2016 V.59 1440		298K	CRYSTAL STRUCTURE OF TRIM24 PHD-BROMODOMAIN COMPLEXED WITH N-(6-{3-[4- 2 (DIMETHYLAMINO)BUTOXY]-5-PROPOXYPHENOXY}-1,3-DIMETHYL-2-OXO-2,3- 3 DIHYDRO-1H-1,3-BENZODIAZOL-5-YL)-3,4-DIMETHOXYBENZENE-1-SULFONAMIDE 4 (8I)	IDED DESIGN OF IACS-9571, A SELECTIVE Y DUAL TRIM24-BRPF1 BROMODOMAIN INHIBITOR.
subclass_V/TIF1/4zql	X-RAY	10-MAY-15	1.79	0.161	0.199			293.15K	CRYSTAL STRUCTURE OF TRIM24 WITH 3,4-DIMETHOXY-N-(6-(4- 2 METHOXYPHENOXY)-1,3-DIMETHYL-2-OXO-2,3-DIHYDRO-1H-BENZO[D]IMIDAZOL-5- 3 YL)BENZENESULFONAMIDE INHIBITOR	CTURE OF TRIM24 WITH Y-N-(6-(4-METHOXYPHENOXY)-1,3-DIMETHYL-2-OXO-2, -BENZO[D]IMIDAZOL-5-YL)BENZENESULFONAMIDE
subclass_V/TRIM33B/3u5m	X-RAY	11-OCT-11	3.08	0.211	0.293	CELL(CAMBRIDGE,MASS.) 2011 V.147 1511		273K	CRYSTAL STRUCTURE OF TRIM33 PHD-BROMO IN THE FREE STATE	OMATIN PLATFORM FOR TGF-BETA ACCESS TO MASTER
subclass_V/TRIM33B/3u5n	X-RAY	11-OCT-11	1.95	0.205	0.256	CELL(CAMBRIDGE,MASS.) 2011 V.147 1511		293K	CRYSTAL STRUCTURE OF THE COMPLEX OF TRIM33 PHD-BROMO AND H3(1-20) 2 K9ME3K14AC HISTONE PEPTIDE	OMATIN PLATFORM FOR TGF-BETA ACCESS TO MASTER
subclass_V/TRIM33B/3u5o	X-RAY	11-OCT-11	2.7	0.207	0.28	CELL(CAMBRIDGE,MASS.) 2011 V.147 1511		293K	CRYSTAL STRUCTURE OF THE COMPLEX OF TRIM33 PHD-BROMO AND H3(1-22) 2 K9ME3K14ACK18AC HISTONE PEPTIDE	OMATIN PLATFORM FOR TGF-BETA ACCESS TO MASTER
subclass_V/TRIM33B/3u5p	X-RAY	11-OCT-11	2.8	0.213	0.265	CELL(CAMBRIDGE,MASS.) 2011 V.147 1511			CRYSTAL STRUCTURE OF THE COMPLEX OF TRIM33 PHD-BROMO AND H3(1-28) 2 K9ME3K14ACK18ACK23AC HISTONE PEPTIDE	OMATIN PLATFORM FOR TGF-BETA ACCESS TO MASTER
subclass_VI/TRIM28/2ro1	NMR	04-MAR-08	NOT			NAT.STRUCT.MOL.BIOL. 2008 V.15 626			NMR SOLUTION STRUCTURES OF HUMAN KAP1 PHD FINGER-BROMODOMAIN	NSIGHTS INTO HUMAN KAP1 PHD DOMAIN AND ITS ROLE IN GENE SILENCING
subclass_VII/PRKCBP1/4cos	X-RAY	30-JAN-14	1.67	0.17753	0.21039				CRYSTAL STRUCTURE OF THE PHD-BROMO-PWWP CASSETTE OF HUMAN PRKCBP1	CTURE OF THE PHD-BROMO-PWWP CASSETTE OF HUMAN
subclass_VII/TAF1(1)/1eqf	X-RAY	04-APR-00	2.1	0.218	0.246	SCIENCE 2000 V.288 1422	9.5	294K	CRYSTAL STRUCTURE OF THE DOUBLE BROMODOMAIN MODULE FROM 2 HUMAN TAFII250	D FUNCTION OF A HUMAN TAFII250 DOUBLE MODULE.
subclass_VII/TAF1(1)/3aad	X-RAY	16-NOV-09	3.3	0.24	0.293	PROC.NATL.ACAD.SCI.USA 2010 V.107 8153	5.65	293K	STRUCTURE OF THE HISTONE CHAPERONE CIA/ASF1-DOUBLE BROMODOMAIN COMPLEX 2 LINKING HISTONE MODIFICATIONS AND SITE-SPECIFIC HISTONE EVICTION	THE HISTONE CHAPERONE CIA/ASF1-DOUBLE COMPLEX LINKING HISTONE MODIFICATIONS AND C HISTONE EVICTION
subclass_VII/TAF1(1)/3uv5	X-RAY	29-NOV-11	2.03	0.192	0.23	CELL(CAMBRIDGE,MASS.) 2012 V.149 214	9	293K	CRYSTAL STRUCTURE OF THE TANDEM BROMODOMAINS OF HUMAN TRANSCRIPTION 2 INITIATION FACTOR TFIID SUBUNIT 1 (TAF1)	GNITION AND LARGE-SCALE STRUCTURAL ANALYSIS OF OMODOMAIN FAMILY.
subclass_VII/TAF1(1)/5fur		29-JAN-16	8.5			NATURE 2016 V.531 604			STRUCTURE OF HUMAN TFIID-IIA BOUND TO CORE PROMOTER DNA	PROMOTER-BOUND TFIID AND MODEL OF HUMAN PRE- OMPLEX ASSEMBLY.
subclass_VII/TAF1(2)/1eqf	X-RAY	04-APR-00	2.1	0.218	0.246	SCIENCE 2000 V.288 1422	9.5	294K	CRYSTAL STRUCTURE OF THE DOUBLE BROMODOMAIN MODULE FROM 2 HUMAN TAFII250	D FUNCTION OF A HUMAN TAFII250 DOUBLE MODULE.
subclass_VII/TAF1(2)/3aad	X-RAY	16-NOV-09	3.3	0.24	0.293	PROC.NATL.ACAD.SCI.USA 2010 V.107 8153	5.65	293K	STRUCTURE OF THE HISTONE CHAPERONE CIA/ASF1-DOUBLE BROMODOMAIN COMPLEX 2 LINKING HISTONE MODIFICATIONS AND SITE-SPECIFIC HISTONE EVICTION	THE HISTONE CHAPERONE CIA/ASF1-DOUBLE COMPLEX LINKING HISTONE MODIFICATIONS AND C HISTONE EVICTION
subclass_VII/TAF1(2)/3uv4	X-RAY	29-NOV-11	1.89	0.192	NULL	CELL(CAMBRIDGE,MASS.) 2012 V.149 214	7.5	293K	CRYSTAL STRUCTURE OF THE SECOND BROMODOMAIN OF HUMAN TRANSCRIPTION 2 INITIATION FACTOR TFIID SUBUNIT 1 (TAF1)	GNITION AND LARGE-SCALE STRUCTURAL ANALYSIS OF OMODOMAIN FAMILY.
subclass_VII/TAF1(2)/3uv5	X-RAY	29-NOV-11	2.03	0.192	0.23	CELL(CAMBRIDGE,MASS.) 2012 V.149 214	9	293K	CRYSTAL STRUCTURE OF THE TANDEM BROMODOMAINS OF HUMAN TRANSCRIPTION 2 INITIATION FACTOR TFIID SUBUNIT 1 (TAF1)	GNITION AND LARGE-SCALE STRUCTURAL ANALYSIS OF OMODOMAIN FAMILY.
subclass_VII/TAF1(2)/4yym	X-RAY	24-MAR-15	1.5	0.22	0.261	STRUCTURE 2015 V.23 1801	7.5	277K	CRYSTAL STRUCTURE OF TAF1 BD2 BROMODOMAIN BOUND TO A BUTYRYLLYSINE 2 PEPTIDE	HUMAN BROMODOMAINS RECOGNIZES BUTYRYLLYSINE AND NE HISTONE PEPTIDE MODIFICATIONS.
subclass_VII/TAF1(2)/4yyn	X-RAY	24-MAR-15	1.85	0.214	0.243	STRUCTURE 2015 V.23 1801	7.5	277K	CRYSTAL STRUCTURE OF TAF1 BD2 BROMODOMAIN BOUND TO A CROTONYLLYSINE 2 PEPTIDE	HUMAN BROMODOMAINS RECOGNIZES BUTYRYLLYSINE AND NE HISTONE PEPTIDE MODIFICATIONS.
subclass_VII/TAF1(2)/5fur		29-JAN-16	8.5			NATURE 2016 V.531 604			STRUCTURE OF HUMAN TFIID-IIA BOUND TO CORE PROMOTER DNA	PROMOTER-BOUND TFIID AND MODEL OF HUMAN PRE- OMPLEX ASSEMBLY.
subclass_VII/TAF1(2)/5i1q	X-RAY	09-JAN-16	1.5	0.187	0.214	J.MED.CHEM. 2016 V.59 5391	7.5	277K	SECOND BROMODOMAIN OF TAF1 BOUND TO A PYRROLOPYRIDONE COMPOUND	THE WATER: INDUCIBLE BINDING CONFORMATIONS FOR ), BRD9, AND CECR2 BROMODOMAINS.
subclass_VII/TAF1(2)/5i29	X-RAY	08-FEB-16	1.21	0.198	0.217	J.MED.CHEM. 2016 V.59 5391	7.5	277K	TAF1(2) BOUND TO A PYRROLOPYRIDONE COMPOUND	THE WATER: INDUCIBLE BINDING CONFORMATIONS FOR ), BRD9, AND CECR2 BROMODOMAINS.
subclass_VII/TAF1L(2)/3hmh	X-RAY	29-MAY-09	2.05	0.185	0.252	CELL(CAMBRIDGE,MASS.) 2012 V.149 214	7.5	277K	CRYSTAL STRUCTURE OF THE SECOND BROMODOMAIN OF HUMAN TBP-ASSOCIATED 2 FACTOR RNA POLYMERASE 1-LIKE (TAF1L)	GNITION AND LARGE-SCALE STRUCTURAL ANALYSIS OF OMODOMAIN FAMILY.
subclass_VII/ZMYND11/4ns5	X-RAY	28-NOV-13	1.9	0.209	0.251	CELL 2014 V.24 890		285K	CRYSTAL STRUCTURE OF HUMAN BS69 BROMO-ZINC FINGER-PWWP	CTURE OF HUMAN BS69 BROMO-ZNF-PWWP REVEALS ITS 6ME3 NUCLEOSOME BINDING.
subclass_VIII/ASH1L/3mqm	X-RAY	28-APR-10	2.54	0.207	0.259	CELL(CAMBRIDGE,MASS.) 2012 V.149 214	7.5	277K	CRYSTAL STRUCTURE OF THE BROMODOMAIN OF HUMAN ASH1L	GNITION AND LARGE-SCALE STRUCTURAL ANALYSIS OF OMODOMAIN FAMILY.
subclass_VIII/PB1(1)/3iu5	X-RAY	30-AUG-09	1.63	0.17	0.204	CELL(CAMBRIDGE,MASS.) 2012 V.149 214	7.5	277K	CRYSTAL STRUCTURE OF THE FIRST BROMODOMAIN OF HUMAN POLY-BROMODOMAIN 2 CONTAINING PROTEIN 1 (PB1)	GNITION AND LARGE-SCALE STRUCTURAL ANALYSIS OF OMODOMAIN FAMILY.
subclass_VIII/PB1(2)/2ktb	NMR	26-JAN-10	NOT			CELL 2010 V.20 529			SOLUTION STRUCTURE OF THE SECOND BROMODOMAIN OF HUMAN POLYBROMO IN 2 COMPLEX WITH AN ACETYLATED PEPTIDE FROM HISTONE 3	NSIGHTS INTO SELECTIVE HISTONE H3 RECOGNITION POLYBROMO BROMODOMAIN 2.
subclass_VIII/PB1(2)/3hmf	X-RAY	29-MAY-09	1.63	0.172	0.199	CELL(CAMBRIDGE,MASS.) 2012 V.149 214		277K	CRYSTAL STRUCTURE OF THE SECOND BROMODOMAIN OF HUMAN POLY-BROMODOMAIN 2 CONTAINING PROTEIN 1 (PB1)	GNITION AND LARGE-SCALE STRUCTURAL ANALYSIS OF OMODOMAIN FAMILY.
subclass_VIII/PB1(2)/3ljw	X-RAY	26-JAN-10	1.5	0.173	0.197	CELL 2010 V.20 529	5.5	298K	CRYSTAL STRUCTURE OF THE SECOND BROMODOMAIN OF HUMAN POLYBROMO	NSIGHTS INTO SELECTIVE HISTONE H3 RECOGNITION POLYBROMO BROMODOMAIN 2.
subclass_VIII/PB1(3)/3k2j	X-RAY	30-SEP-09	2.2	0.227	0.27			277K	CRYSTAL STRUCTURE OF THE 3RD BROMODOMAIN OF HUMAN POLY-BROMODOMAIN 2 CONTAINING PROTEIN 1 (PB1)	CTURE OF THE 3RD BROMODOMAIN OF HUMAN MAIN CONTAINING PROTEIN 1 (PB1)
subclass_VIII/PB1(4)/3tlp	X-RAY	30-AUG-11	2.13	0.204	0.249	CELL(CAMBRIDGE,MASS.) 2012 V.149 214		277K	CRYSTAL STRUCTURE OF THE FOURTH BROMODOMAIN OF HUMAN POLY-BROMODOMAIN 2 CONTAINING PROTEIN 1 (PB1)	GNITION AND LARGE-SCALE STRUCTURAL ANALYSIS OF OMODOMAIN FAMILY.
subclass_VIII/PB1(5)/2yqd	NMR	30-MAR-07	NOT						SOLUTION STRUCTURE OF THE FIFTH BROMODOMAIN FROM MOUSE 2 POLYBROMO-1	UCTURE OF THE FIFTH BROMODOMAIN FROM OMO-1
subclass_VIII/PB1(5)/3g0j	X-RAY	28-JAN-09	1.78	0.193	0.237		7.5	277K	CRYSTAL STRUCTURE OF THE FIFTH BROMODOMAIN OF HUMAN POLY-BROMODOMAIN 2 CONTAINING PROTEIN 1 (PB1)	CTURE OF THE FIFTH BROMODOMAIN OF HUMAN MAIN CONTAINING PROTEIN 1 (PB1)
subclass_VIII/PB1(5)/3mb4	X-RAY	25-MAR-10	1.66	0.198	0.219	CELL(CAMBRIDGE,MASS.) 2012 V.149 214	7.5	277K	CRYSTAL STRUCTURE OF THE FIFTH BROMODOMAIN OF HUMAN POLY-BROMODOMAIN 2 CONTAINING PROTEIN 1 (PB1) WITH NMP	GNITION AND LARGE-SCALE STRUCTURAL ANALYSIS OF OMODOMAIN FAMILY.
subclass_VIII/PB1(5)/4q0n	X-RAY	02-APR-14	1.78	0.176	0.214			277K	CRYSTAL STRUCTURE OF THE FIFTH BROMODOMAIN OF HUMAN POLY-BROMODOMAIN 2 CONTAINING PROTEIN 1 (PB1) IN COMPLEX WITH A HYDROXYPHENYL-PROPENONE 3 LIGAND	CTURE OF THE FIFTH BROMODOMAIN OF HUMAN MAIN CONTAINING PROTEIN 1 (PB1) IN COMPLEX WITH NYL-PROPENONE LIGAND
subclass_VIII/PB1(5)/4q0o	X-RAY	02-APR-14	1.83	0.198	0.224			277K	CRYSTAL STRUCTURE OF THE FIFTH BROMODOMAIN OF HUMAN POLY-BROMODOMAIN 2 CONTAINING PROTEIN 1 (PB1) IN COMPLEX WITH A HYDROXYPHENYL-PROPENONE 3 LIGAND	CTURE OF THE FIFTH BROMODOMAIN OF HUMAN MAIN CONTAINING PROTEIN 1 (PB1) IN COMPLEX WITH NYL-PROPENONE LIGAND
subclass_VIII/PB1(5)/4y03	X-RAY	05-FEB-15	1.94	0.234	0.281		7.5	277K	CRYSTAL STRUCTURE OF THE FIFTH BROMODOMAIN OF HUMAN PB1 IN COMPLEX 2 WITH SALICYLIC ACID	CTURE OF THE FIFTH BROMODOMAIN OF HUMAN PB1 IN SALICYLIC ACID
subclass_VIII/PB1(5)/5fh6	X-RAY	21-DEC-15	2.3	0.257	0.31	J.MED.CHEM. 2016 V.59 5095	7.5		CRYSTAL STRUCTURE OF THE FIFTH BROMODOMAIN OF HUMAN PB1 IN COMPLEX 2 WITH COMPOUND 10	ON AND DEVELOPMENT OF YRROLO[1,2-A]QUINAZOLIN-5(1H)-ONE INHIBITORS OMODOMAINS WITHIN THE SWITCH/SUCROSE G COMPLEX.
subclass_VIII/PB1(5)/5fh7	X-RAY	21-DEC-15	1.47	0.188	0.209	J.MED.CHEM. 2016 V.59 5095	7.5	277.15K	CRYSTAL STRUCTURE OF THE FIFTH BROMODOMAIN OF HUMAN PB1 IN COMPLEX 2 WITH COMPOUND 18	ON AND DEVELOPMENT OF YRROLO[1,2-A]QUINAZOLIN-5(1H)-ONE INHIBITORS OMODOMAINS WITHIN THE SWITCH/SUCROSE G COMPLEX.
subclass_VIII/PB1(5)/5fh8	X-RAY	21-DEC-15	1.55	0.189	0.224	J.MED.CHEM. 2016 V.59 5095	7.5	277.15K	CRYSTAL STRUCTURE OF THE FIFTH BROMODOMAIN OF HUMAN PB1 IN COMPLEX 2 WITH COMPOUND 28	ON AND DEVELOPMENT OF YRROLO[1,2-A]QUINAZOLIN-5(1H)-ONE INHIBITORS OMODOMAINS WITHIN THE SWITCH/SUCROSE G COMPLEX.
subclass_VIII/PB1(5)/5ii1	X-RAY	01-MAR-16	2.02	0.191	0.255			277K	CRYSTAL STRUCTURE OF THE FIFTH BROMODOMAIN OF HUMAN POLYBROMO (PB1) IN 2 COMPLEX WITH 1-METHYLISOCHROMENO[3,4-C]PYRAZOL-5(3H)-ONE	CTURE OF THE FIFTH BROMODOMAIN OF HUMAN B1) IN COMPLEX WITH HROMENO[3,4-C]PYRAZOL-5(3H)-ONE
subclass_VIII/PB1(5)/5ii2	X-RAY	01-MAR-16	2.1	0.176	0.227				CRYSTAL STRUCTURE OF THE FIFTH BROMODOMAIN OF HUMAN POLYBROMO (PB1) IN 2 COMPLEX WITH 2-(3,4-DIHYDROXYPHENYL)-5,7-DIHYDROXY-4H-CHROMEN-4-ONE	CTURE OF THE FIFTH BROMODOMAIN OF HUMAN B1) IN COMPLEX WITH ROXYPHENYL)-5,7-DIHYDROXY-4H-CHROMEN-4-ONE
subclass_VIII/PB1(5)/5iid	X-RAY	01-MAR-16	2.4	0.221	0.282				CRYSTAL STRUCTURE OF THE FIFTH BROMODOMAIN OF HUMAN POLYBROMO (PB1) IN 2 COMPLEX WITH 2-(3,4-DIHYDROXYPHENYL)-5-HYDROXY-4H-CHROMEN-4-ONE	CTURE OF THE FIFTH BROMODOMAIN OF HUMAN B1) IN COMPLEX WITH ROXYPHENYL)-5-HYDROXY-4H-CHROMEN-4-ONE
subclass_VIII/SMARCA2B/2dat	NMR	14-DEC-05	NOT						SOLUTION STRUCTURE OF THE BROMODOMAIN OF HUMAN SWI/SNF 2 RELATED MATRIX ASSOCIATED ACTIN DEPENDENT REGULATOR OF 3 CROMATIN SUBFAMILY A MEMBER 2	UCTURE OF THE BROMODOMAIN OF HUMAN TED MATRIX ASSOCIATED ACTIN DEPENDENT CROMATIN SUBFAMILY A MEMBER 2
subclass_VIII/SMARCA2B/4qy4	X-RAY	23-JUL-14	1.97	0.226	0.279		7.5	277K	CRYSTAL STRUCTURE OF THE BROMODOMAIN OF HUMAN SMARCA2	CTURE OF THE BROMODOMAIN OF HUMAN SMARCA2
subclass_VIII/SMARCA2B/5dkc	X-RAY	03-SEP-15	1.6	0.195	0.211		7	277.15K	CRYSTAL STRUCTURE OF THE BROMODOMAIN OF HUMAN BRM (SMARCA2) IN COMPLEX 2 WITH PFI-3 CHEMICAL PROBE	CTURE OF THE BROMODOMAIN OF HUMAN BRM (SMARCA2) ITH PFI-3 CHEMICAL PROBE

## Sheet: Sheet2
pro_name	wat1-pMd_N	wat1-N1_ND2	wat1-pdY_OH	wat2-pdY_OH	wat2-N1p1_CA	wat3-V1_O	wat1-wat3	wat2-wat3	wat4-pMd_O	wat4-pmD_CA	wat4-wat3	wat4-wat1	wat5-wPf_O	wat5-preP_O	wat4-wat5
ATAD2_4qsp_A	3.02	3.05	2.66	2.53	3.33	2.78	3.24	2.65	2.75	3.98	2.73	3.63	3.28	2.73	2.6
ATAD2_4qsq_A	2.96	3.28	2.57	2.54	3.34	2.89	3.56	2.64	2.66	4.16	2.68	3.18	2.88	2.74	2.6
ATAD2_4qsr_A	2.91	2.98	2.72	2.4	3.35	2.72	3.35	2.76	2.62	3.86	2.74	3.66	3.05	2.76	2.74
ATAD2_4qss_A	2.92	3.21	2.66	2.44	3.37	2.78	3.78	2.71	2.66	4.11	2.65	3.31	2.9	2.67	2.77
ATAD2_4qst_A	3.03	3.52	2.53	2.71	3.23	2.65	3.85	2.84	2.74	4.12	2.75	3.22	2.92	2.72	2.65
ATAD2_4qsu_A	2.8	3.19	2.77	2.59	3.4	2.81	3.52	2.68	2.78	4.03	2.71	3.51	3.14	2.8	2.46
ATAD2_4qsv_A	2.94	3.17	2.6	2.58	3.43	2.78	3.28	2.72	2.68	3.96	2.62	3.6	3.39	2.8	2.49
ATAD2_4qsw_A	2.98	3.02	2.66	2.54	3.42	2.82	3.25	2.72	2.68	3.94	2.71	3.67	3.48	2.91	2.42
ATAD2_4qsx_A	2.85	3.09	2.63	2.53	3.4	2.88	3.44	2.75	2.76	3.94	2.6	3.59	3.26	2.78	2.42
ATAD2_4qut_A	3.01	3.36	2.57	2.53	3.31	2.81	3.87	2.74	2.68	4.18	2.72	3.13	2.84	2.71	2.66
ATAD2_4quu_A	2.97	3.27	2.66	2.56	3.34	2.7	3.73	2.69	2.66	4.12	2.74	3.19	2.91	2.66	2.62
ATAD2_4tte_A	wat1	0	wat2	Atom	O	(index	2270)	wat3	Atom	O	(index	2263)	wat4	Atom	O	(index	2265)	wat5	Atom	O	(index	2302)
ATAD2_4tu4_A	2.95	3.28	2.68	2.62	3.28	2.73	3.62	2.72	2.68	4.04	2.78	3.32	2.79	2.72	2.74
ATAD2_4tyl_A	2.93	3.21	2.64	2.5	3.37	2.74	3.67	2.73	2.67	4.03	2.8	3.31	2.75	2.8	2.73
ATAD2_4tz2_A	wat1	Atom	O	(index	2245)	wat2	0	wat3	0	wat4	0	wat5	Atom	O	(index	2313)
BAZ2B_3q2f_A	3.06	3.2	2.56	2.5	3.26	2.67	3.66	2.75	2.6	3.89	2.77	3.34	2.87	2.73	2.46
BAZ2B_4cup_A	3.03	3.29	2.56	2.58	3.44	2.71	3.84	2.81	2.7	4.04	2.72	3.2	2.9	2.8	2.41
BAZ2B_4cur_A	2.98	3.16	2.63	2.53	3.44	2.66	3.74	2.93	2.66	3.92	2.82	3.44	2.8	2.76	2.53
BAZ2B_4cus_A	3.04	3.32	2.66	2.55	3.42	2.81	3.95	2.74	2.72	4.02	2.8	3.28	2.81	2.69	2.61
BAZ2B_4cut_A	3.06	3.32	2.7	2.57	3.35	2.73	3.92	2.81	2.73	4.09	2.89	3.15	2.82	2.74	2.61
BAZ2B_4cuu_A	3.04	3.33	2.73	2.6	3.44	2.74	3.97	2.71	2.73	4.08	2.83	3.16	2.85	2.73	2.57
BAZ2B_4ir3_A	2.97	3.24	2.61	2.62	3.26	2.75	3.95	2.68	2.68	4.06	2.87	3.32	2.78	2.81	2.4
BAZ2B_4ir4_A	3.01	3.1	2.56	2.69	3.5	2.72	3.9	2.76	2.65	4.14	2.74	3.19	2.89	2.83	2.43
BAZ2B_4ir5_A	2.98	3.27	2.67	2.6	3.29	2.72	3.75	2.68	2.62	3.99	2.76	3.23	2.71	2.72	2.6
BAZ2B_4ir6_A	3.01	3.17	2.61	2.59	3.39	2.71	3.73	2.72	2.63	4.03	2.66	3.25	2.71	2.73	2.68
BAZ2B_4nr9_A	3.03	3.07	2.6	2.55	3.41	2.72	3.89	2.73	2.76	4.1	2.78	3.32	2.84	2.72	2.53
BAZ2B_4nra_A	2.99	3.37	2.69	2.5	3.33	2.81	3.99	2.72	2.65	4.13	2.7	3.11	2.86	2.78	2.54
BAZ2B_4nrb_A	3.02	3.1	2.6	2.58	3.31	2.71	3.6	2.79	2.67	4.08	2.66	3.31	2.73	2.83	2.42
BAZ2B_4nrc_A	3.03	3.12	2.63	2.57	3.36	2.67	3.61	2.81	2.65	3.9	2.85	3.34	2.68	2.77	2.54
BAZ2B_4qbm_A	2.97	3.3	2.54	2.57	3.51	2.64	3.77	2.84	2.65	4.04	2.77	3.2	2.89	2.74	2.58
BAZ2B_4qbm_B	3.07	3.38	2.66	2.6	3.54	2.73	3.65	2.74	2.66	4.15	2.67	3.17	2.82	2.8	2.67
BAZ2B_4qc1_A	wat1	Atom	O	(index	1766)	wat2	0	wat3	Atom	O	(index	1761)	wat4	Atom	O	(index	1782)	wat5	Atom	O	(index	1741)
BAZ2B_4qc1_B	wat1	Atom	O	(index	1779)	wat2	0	wat3	Atom	O	(index	1775)	wat4	Atom	O	(index	1780)	wat5	Atom	O	(index	1754)
BAZ2B_4qc3_A	3.01	3.46	2.62	2.54	3.27	2.73	3.87	2.68	2.68	4.07	2.67	3.08	2.79	2.75	2.71
BAZ2B_4qc3_B	3.01	3.61	2.66	2.55	3.41	2.75	3.83	2.7	2.74	4.15	2.74	2.97	2.79	2.78	2.65
BAZ2B_4rvr_A	2.99	3.13	2.59	2.56	3.34	2.65	3.82	2.79	2.62	4	2.71	3.25	2.79	2.67	2.62
BAZ2B_4xua_A	wat1	Atom	O	(index	1992)	wat2	0	wat3	Atom	O	(index	1976)	wat4	Atom	O	(index	2046)	wat5	Atom	O	(index	1963)
BAZ2B_4xub_A	2.98	3.2	2.67	2.6	3.33	2.69	3.4	2.69	2.83	3.9	2.73	3.62	2.87	2.87	2.45
BPTF_3qzt_A	2.96	2.96	2.65	2.51	3.18	2.77	3.02	2.7	2.71	3.73	2.66	3.91	2.74	2.71	2.74
BRD1_5ame_A	3.17	3.24	2.7	2.62	3.27	2.79	2.98	2.98	2.74	3.78	2.83	3.9	2.84	2.77	2.77
BRD1_5ame_B	3.02	3.21	2.77	2.55	3.23	2.8	3.05	2.93	2.75	3.91	2.67	3.76	2.82	2.78	2.77
BRD1_5amf_A	wat1	Atom	O	(index	2059)	wat2	0	wat3	Atom	O	(index	2082)	wat4	Atom	O	(index	2068)	wat5	Atom	O	(index	2036)
BRD1_5amf_B	3.08	3.3	2.72	2.47	3.31	2.74	3.12	3	2.73	3.84	2.74	3.82	2.75	2.77	2.82
BRD2-1_2ydw_A	3.13	3.18	2.74	2.66	3.4	2.74	3.34	2.63	2.66	3.89	2.73	3.59	2.8	2.81	2.58
BRD2-1_2ydw_B	3.24	3.19	2.81	2.71	3.34	2.72	3.11	2.77	2.91	3.92	2.68	3.69	2.91	2.78	2.57
BRD2-1_2ydw_C	3.21	3.17	2.73	2.62	3.5	2.67	3.16	3.05	2.61	3.92	2.46	3.51	2.63	2.63	2.91
BRD2-1_2yek_A	3.08	3.15	2.75	2.66	3.32	2.84	2.99	2.74	2.67	3.86	2.6	3.56	2.73	2.73	2.74
BRD2-1_2yek_B	3.1	3.25	2.66	2.65	3.37	2.71	3.37	2.82	2.64	4	2.52	3.39	2.67	2.77	2.68
BRD2-1_2yek_C	3.18	3.22	2.78	2.64	3.34	2.79	3.57	2.76	2.6	4.05	2.55	3.14	2.75	2.73	2.69
BRD2-1_3aqa_A	2.86	3.23	2.73	2.64	3.61	2.83	3.46	2.71	2.87	3.87	2.82	4.09	2.74	2.64	2.73
BRD2-1_3aqa_B	3.05	3.21	2.73	2.57	3.53	2.61	3.51	2.6	2.69	4.1	2.81	3.24	2.64	2.79	2.78
BRD2-1_3aqa_C	3.13	3.19	2.89	2.6	3.44	2.82	2.95	2.74	2.74	3.91	2.74	3.49	2.68	2.65	2.77
BRD2-1_4a9e_A	3.05	3.19	2.74	2.61	3.38	2.69	3.14	2.66	2.79	3.8	2.78	3.83	2.79	2.79	2.63
BRD2-1_4a9e_B	3.14	3.24	2.63	2.6	3.49	2.78	3.19	2.62	2.75	3.91	2.66	3.65	2.67	2.7	2.7
BRD2-1_4a9e_C	3.11	3.11	2.66	2.56	3.51	2.69	3.19	2.83	2.79	3.98	2.61	3.69	2.78	2.75	2.58
BRD2-1_4a9f_A	3.04	3.12	2.82	2.55	3.44	2.75	2.82	2.69	2.71	3.86	2.65	3.64	2.77	2.68	2.7
BRD2-1_4a9f_B	3.12	3.29	2.67	2.68	3.33	2.65	3.33	2.64	2.7	3.97	2.54	3.35	2.79	2.7	2.69
BRD2-1_4a9f_C	3.17	3.24	2.6	2.54	3.4	2.7	2.98	2.84	2.72	3.86	2.62	3.64	2.83	2.73	2.63
BRD2-1_4a9h_A	3.18	3.11	2.64	2.67	3.34	2.84	2.9	2.85	2.77	3.93	2.5	3.77	2.67	2.77	2.65
BRD2-1_4a9h_B	3.09	3.14	2.8	2.63	3.56	2.88	2.98	2.54	2.73	3.94	2.54	3.64	2.72	2.7	2.61
BRD2-1_4a9h_C	3.08	3.21	2.75	2.68	3.35	2.71	3.2	2.83	2.72	3.89	2.57	3.65	2.73	2.74	2.66
BRD2-1_4a9j_A	3.15	3.2	2.7	2.57	3.41	2.69	3.26	2.73	2.72	3.91	2.69	3.67	2.86	2.62	2.66
BRD2-1_4a9j_B	3.17	3.2	2.65	2.6	3.45	2.74	3.4	2.79	2.66	3.98	2.63	3.35	2.77	2.73	2.64
BRD2-1_4a9j_C	3.2	3.2	2.58	2.69	3.42	2.67	3.44	2.77	2.66	3.95	2.62	3.54	2.86	2.73	2.64
BRD2-1_4a9m_A	2.95	3.13	2.74	2.62	3.46	2.68	3.32	2.75	2.7	3.82	2.76	3.83	2.67	2.59	2.78
BRD2-1_4a9m_B	3.17	3.22	2.62	2.67	3.4	2.98	3.25	2.7	2.56	3.86	2.52	3.59	2.69	2.69	2.98
BRD2-1_4a9m_C	3.13	3.04	2.67	2.54	3.48	2.78	3.53	3.06	2.98	3.99	2.58	3.95	2.81	2.82	2.61
BRD2-1_4a9n_A	3.1	3.24	2.68	2.6	3.41	2.8	3.05	2.65	2.82	3.91	2.72	3.81	2.79	2.77	2.62
BRD2-1_4a9n_B	3.04	3.25	2.79	2.59	3.45	2.73	3.37	2.69	2.76	4.01	2.65	3.61	2.77	2.65	2.69
BRD2-1_4a9n_C	3.15	3.19	2.66	2.66	3.41	2.65	3.42	2.79	2.7	3.92	2.63	3.57	2.96	2.69	2.54
BRD2-1_4a9o_A	3.13	3.17	2.74	2.64	3.48	2.75	2.98	2.78	2.71	3.79	2.72	3.81	2.77	2.72	2.66
BRD2-1_4a9o_B	3.08	3.2	2.79	2.63	3.45	2.71	3.04	2.71	2.74	3.89	2.65	3.74	2.76	2.68	2.71
BRD2-1_4a9o_C	3.15	3.2	2.75	2.64	3.42	2.66	3.23	2.83	2.7	3.84	2.62	3.66	2.74	2.78	2.66
BRD2-1_4akn_A	3.04	3.17	2.75	2.62	3.48	2.77	2.94	2.78	2.85	3.93	2.68	3.9	2.79	2.74	2.73
BRD2-1_4akn_B	3.08	3.24	2.71	2.63	3.44	2.72	2.95	2.81	2.79	3.87	2.72	3.87	2.78	2.76	2.71
BRD2-1_4akn_C	3.17	3.27	2.65	2.59	3.49	2.74	3.44	2.79	2.71	4.01	2.66	3.34	2.87	2.74	2.59
BRD2-1_4alg_A	3.06	3.14	2.79	2.58	3.66	2.86	2.94	2.74	2.76	3.9	2.69	3.83	2.75	2.72	2.78
BRD2-1_4alh_A	3.1	3.17	2.69	2.6	3.48	2.71	3.2	2.73	2.8	3.87	2.76	3.92	2.79	2.73	2.6
BRD2-1_4alh_B	3.11	3.18	2.68	2.67	3.42	2.77	3.15	2.87	2.68	3.96	2.55	3.71	2.77	2.7	2.69
BRD2-1_4alh_C	3.16	3.18	2.66	2.65	3.38	2.73	3.13	2.83	2.72	3.87	2.64	3.66	2.85	2.81	2.72
BRD2-1_4uyf_A	3.12	3.14	2.8	2.67	3.42	2.74	2.99	2.83	2.84	3.9	2.75	3.94	2.68	2.82	2.71
BRD2-1_4uyf_B	3.08	3.18	2.8	2.58	3.48	2.75	3.04	2.79	2.77	3.79	2.76	3.88	2.75	2.8	2.79
BRD2-1_4uyf_C	3.22	3.18	2.71	2.63	3.46	2.74	2.9	2.83	2.83	3.78	2.7	3.9	2.75	2.74	2.71
BRD2-1_4uyh_A	3.05	3.15	2.8	2.64	3.42	2.74	3.15	2.7	2.76	3.84	2.76	3.76	2.75	2.76	2.68
BRD2-1_4uyh_B	3.17	3.27	2.69	2.59	3.46	2.65	3.39	2.73	2.75	3.99	2.7	3.52	2.76	2.86	2.56
BRD2-1_4uyh_C	3.14	3.19	2.71	2.58	3.49	2.74	3.45	2.8	2.72	4.06	2.62	3.32	2.83	2.76	2.61
BRD2-2_3oni_A	3.16	3.24	2.76	2.67	3.38	2.71	3.31	2.74	2.68	4.05	2.59	3.35	2.75	2.7	2.68
BRD2-2_4j1p_A	3.14	3.26	2.84	2.69	3.45	2.85	2.88	2.9	2.75	3.82	2.7	3.9	2.75	2.69	2.68
BRD2-2_4mr5_A	3.24	3.16	2.82	2.72	3.46	2.73	3.42	2.82	2.65	4.07	2.64	3.3	2.75	2.75	2.62
BRD2-2_4mr6_A	3.22	3.24	2.83	2.81	3.5	2.75	3.23	2.88	2.7	3.91	2.72	3.56	2.75	2.85	2.51
BRD2-2_4qev_A	3.16	3.37	2.83	2.58	3.52	2.61	3.58	2.76	2.77	4.06	2.75	3.35	2.75	2.7	2.62
BRD2-2_4qew_A	3.13	3.25	2.77	2.63	3.41	2.66	3.5	2.67	2.66	3.99	2.74	3.41	2.71	2.72	2.59
BRD2-2_4uyg_A	3.21	3.31	2.77	2.59	3.39	2.83	3.04	2.72	2.64	4.01	2.58	3.59	2.7	2.77	2.87
BRD2-2_4uyg_B	3.15	3.03	2.94	2.57	3.42	2.97	2.74	2.64	2.81	4.08	2.5	3.64	2.73	2.64	3.01
BRD2-2_4uyg_C	3	3.39	2.74	2.53	3.44	2.78	2.97	2.9	2.7	3.69	2.8	3.66	2.76	2.91	2.8
BRD2-2_4uyg_D	wat1	0	wat2	Atom	O	(index	1791)	wat3	Atom	O	(index	1797)	wat4	Atom	O	(index	1796)	wat5	Atom	O	(index	1783)
BRD2-2_4uyg_E	wat1	0	wat2	Atom	O	(index	1793)	wat3	Atom	O	(index	1796)	wat4	0	wat5	Atom	O	(index	1792)
BRD2-2_4uyg_F	wat1	Atom	O	(index	1815)	wat2	0	wat3	Atom	O	(index	1818)	wat4	0	wat5	Atom	O	(index	1810)
BRD3-1_3s91_A	3.1	3.11	2.73	2.51	3.58	2.7	3.11	2.66	2.6	3.75	2.84	3.51	2.78	2.64	2.64
BRD3-2_3s92_A	3.13	3.14	2.79	2.65	3.38	2.8	3.19	2.77	2.74	3.84	2.62	3.65	2.72	2.71	2.67
BRD4-1_2yel_A	3.25	3.14	2.78	2.67	3.29	2.68	3.63	2.75	2.71	3.81	2.73	3.33	2.87	2.87	2.59
BRD4-1_3jvk_A	3.16	3.12	2.96	2.43	3.2	2.68	3.53	2.67	2.75	3.81	2.77	3.5	2.74	2.84	2.68
BRD4-1_3muk_A	3.27	3.16	2.72	2.64	3.21	2.54	3.68	2.87	2.72	3.83	2.83	3.4	2.92	2.77	2.45
BRD4-1_3mul_A	3.28	3.04	2.76	2.68	3.18	2.75	3.6	2.74	2.71	3.75	2.71	3.54	2.91	2.8	2.52
BRD4-1_3mxf_A	3.25	3.14	2.74	2.69	3.25	2.78	3.62	2.74	2.68	3.85	2.7	3.36	2.77	2.79	2.68
BRD4-1_3p5o_A	3.27	3.1	2.75	2.65	3.29	2.77	3.34	2.72	2.74	3.75	2.7	3.59	2.76	2.76	2.71
BRD4-1_3svf_A	3.2	3.08	2.74	2.59	3.3	2.66	3.66	2.81	2.83	4	2.68	3.56	2.95	2.78	2.49
BRD4-1_3svg_A	3.27	3.19	2.85	2.65	3.33	2.86	3.71	2.6	2.66	3.83	2.75	3.22	2.95	2.79	2.61
BRD4-1_3u5j_A	3.22	3.13	2.77	2.61	3.28	2.81	3.12	2.73	2.76	3.64	2.62	3.64	2.76	2.78	2.72
BRD4-1_3u5k_A	wat1	Atom	O	(index	2150)	wat2	Atom	O	(index	2106)	wat3	0	wat4	Atom	O	(index	2140)	wat5	Atom	O	(index	2121)
BRD4-1_3u5k_B	wat1	Atom	O	(index	2082)	wat2	Atom	O	(index	2094)	wat3	Atom	O	(index	2086)	wat4	0	wat5	Atom	O	(index	2080)
BRD4-1_3u5k_C	wat1	Atom	O	(index	2087)	wat2	Atom	O	(index	2067)	wat3	Atom	O	(index	2105)	wat4	0	wat5	Atom	O	(index	2076)
BRD4-1_3u5k_D	wat1	0	wat2	Atom	O	(index	2064)	wat3	Atom	O	(index	2084)	wat4	Atom	O	(index	2067)	wat5	0
BRD4-1_3u5l_A	3.22	3.08	2.77	2.61	3.25	2.77	3.2	2.75	2.78	3.69	2.65	3.68	2.72	2.82	2.7
BRD4-1_3uvw_A	3.14	3.19	2.72	2.63	3.36	2.76	3.95	2.83	2.68	4.14	2.75	2.94	2.79	2.78	2.74
BRD4-1_3uvx_A	3.18	3.12	2.71	2.5	3.32	2.74	3.12	2.78	2.82	3.71	2.74	3.76	2.78	2.8	2.55
BRD4-1_3uw9_A	wat1	Atom	O	(index	2151)	wat2	0	wat3	Atom	O	(index	2147)	wat4	Atom	O	(index	2146)	wat5	Atom	O	(index	2080)
BRD4-1_3uw9_B	wat1	0	wat2	0	wat3	Atom	O	(index	1876)	wat4	0	wat5	0
BRD4-1_3uw9_C	wat1	0	wat2	0	wat3	0	wat4	0	wat5	Atom	O	(index	1908)
BRD4-1_3uw9_D	wat1	Atom	O	(index	1875)	wat2	Atom	O	(index	1876)	wat3	0	wat4	Atom	O	(index	1892)	wat5	Atom	O	(index	1862)
BRD4-1_3zyu_A	3.12	3.22	2.74	2.56	3.36	2.8	3.07	2.71	2.81	3.86	2.7	3.74	2.74	2.75	2.73
BRD4-1_3zyu_B	3.18	3.36	2.7	2.59	3.32	2.71	3.71	2.66	2.67	4.22	2.64	3.05	2.75	2.79	2.72
BRD4-1_4a9l_A	3.16	3.01	2.72	2.55	3.3	2.69	3.18	2.73	2.84	3.74	2.75	3.9	2.77	2.79	2.67
BRD4-1_4bjx_A	3.18	3.09	2.77	2.64	3.34	2.77	3.03	2.83	2.84	3.7	2.68	3.87	2.76	2.77	2.79
BRD4-1_4bw1_A	3.11	3.09	2.77	2.54	3.37	2.76	2.99	2.79	2.8	3.78	2.71	3.77	2.77	2.75	2.76
BRD4-1_4bw2_A	3.1	2.98	2.81	2.61	3.27	2.6	3.08	2.78	2.79	3.78	2.79	3.81	2.93	2.74	2.59
BRD4-1_4bw3_A	3.17	3.14	2.69	2.52	3.43	2.72	3.12	2.8	2.8	3.82	2.61	3.63	2.75	2.8	2.69
BRD4-1_4bw4_A	3.18	3.12	2.65	2.57	3.37	2.75	3.36	2.78	2.82	3.9	2.65	3.58	2.69	2.79	2.65
BRD4-1_4c66_A	3.24	3.1	2.67	2.58	3.41	2.65	3.59	2.72	2.77	3.91	2.72	3.61	2.87	2.84	2.39
BRD4-1_4c67_A	3.23	3.16	2.72	2.6	3.27	2.76	3.31	2.69	2.73	3.7	2.7	3.56	2.83	2.78	2.64
BRD4-1_4cfk_A	3.27	3.23	2.68	2.61	3.36	2.81	3.78	2.85	2.73	4.24	2.74	3.02	2.88	2.7	2.78
BRD4-1_4cfl_A	3.28	3.18	2.75	2.59	3.36	2.8	3.83	2.74	2.77	4.22	2.79	3.01	2.92	2.8	2.74
BRD4-1_4cl9_A	3.24	3.15	2.72	2.62	3.37	2.8	3.36	2.71	2.8	3.84	2.67	3.59	2.8	2.88	2.74
BRD4-1_4clb_A	3.3	3.24	2.79	2.65	3.26	2.79	3.75	2.72	2.74	4.18	2.66	3.02	2.75	2.76	2.75
BRD4-1_4don_A	3.21	3.15	2.73	2.64	3.29	2.79	3.71	2.78	2.75	3.97	2.58	3.34	2.86	2.8	2.62
BRD4-1_4e96_A	3.2	3.21	2.55	2.57	3.37	2.79	3.77	2.56	2.8	4	2.79	3.34	2.71	2.78	2.58
BRD4-1_4f3i_A	3.23	3.1	2.82	2.61	3.29	2.76	3.73	2.72	2.71	3.87	2.71	3.34	2.8	2.78	2.7
BRD4-1_4gpj_A	wat1	0	wat2	Atom	O	(index	2137)	wat3	Atom	O	(index	2127)	wat4	Atom	O	(index	2128)	wat5	Atom	O	(index	2123)
BRD4-1_4hbv_A	3.23	3.13	2.76	2.58	3.24	2.71	3.43	2.71	2.77	3.82	2.71	3.65	2.81	2.78	2.63
BRD4-1_4hbw_A	3.19	3.14	2.73	2.62	3.29	2.77	3.37	2.68	2.67	3.74	2.69	3.52	2.82	2.74	2.72
BRD4-1_4hbx_A	3.21	3.09	2.7	2.64	3.3	2.76	3.21	2.72	2.7	3.78	2.63	3.55	2.78	2.76	2.74
BRD4-1_4hby_A	3.21	3.02	2.77	2.66	3.22	2.87	3.24	2.66	2.66	3.84	2.54	3.36	2.72	2.77	2.86
BRD4-1_4hxk_A	wat1	Atom	O	(index	2104)	wat2	0	wat3	Atom	O	(index	2139)	wat4	Atom	O	(index	2141)	wat5	Atom	O	(index	2106)
BRD4-1_4hxl_A	3.07	3.12	2.71	2.61	3.29	2.76	3.69	2.8	2.69	4.02	2.7	3.16	2.78	2.77	2.75
BRD4-1_4hxm_A	3.05	3.1	2.71	2.61	3.33	2.77	3.66	2.75	2.79	4.01	2.75	3.4	2.77	2.7	2.72
BRD4-1_4hxn_A	3.16	3.21	2.72	2.63	3.26	2.78	3.73	2.76	2.76	4.01	2.68	3.23	2.82	2.81	2.64
BRD4-1_4hxo_A	3.3	3.33	2.66	2.56	3.26	2.82	3.53	2.74	2.72	3.82	2.72	3.45	3.21	2.85	2.14
BRD4-1_4hxp_A	3.26	3.19	2.67	2.61	3.3	2.86	3.86	2.77	2.61	3.98	2.68	3.08	3.01	2.73	2.58
BRD4-1_4hxr_A	3.02	3.1	2.72	2.59	3.35	2.75	3.44	2.78	2.71	3.94	2.58	3.34	2.9	2.79	2.64
BRD4-1_4hxs_A	3.15	3.16	2.7	2.58	3.29	2.77	3.53	2.73	2.75	4	2.61	3.27	2.82	2.82	2.68
BRD4-1_4ioo_A	3.21	3.11	2.78	2.63	3.27	2.8	3.88	2.73	2.68	4.01	2.73	3.07	2.83	2.79	2.74
BRD4-1_4ioq_A	3.28	3.12	2.67	2.58	3.28	2.82	3.63	2.66	2.73	3.9	2.68	3.2	2.79	2.82	2.71
BRD4-1_4ior_A	3.28	3.14	2.71	2.59	3.35	2.81	3.83	2.7	2.71	4.02	2.76	2.97	2.83	2.81	2.68
BRD4-1_4j0r_A	3.2	3.1	2.8	2.59	3.39	2.83	3.37	2.68	2.81	3.93	2.72	3.51	2.8	2.84	2.53
BRD4-1_4j0s_A	3.21	3.15	2.84	2.53	3.38	2.73	3.08	2.85	2.76	3.83	2.66	3.48	2.8	2.78	2.63
BRD4-1_4lr6_A	3.24	3.22	2.71	2.6	3.24	2.75	3.36	2.72	2.7	3.76	2.66	3.53	2.76	2.73	2.71
BRD4-1_4lys_A	3.24	2.91	2.8	2.87	3.39	2.82	3.49	2.8	2.8	3.91	2.83	3.76	2.81	2.65	2.6
BRD4-1_4lyw_A	3.32	3.23	2.53	2.81	3.28	2.59	3.83	2.85	2.78	4.18	2.67	3.2	2.87	2.75	2.58
BRD4-1_4lzr_A	3.26	3.14	2.81	2.69	3.16	2.86	3.55	2.84	2.63	3.89	2.62	3.15	2.83	2.78	2.68
BRD4-1_4lzs_A	3.42	3.09	2.6	2.67	3.26	2.59	3.58	2.62	2.6	3.95	2.78	3.27	3	2.73	2.62
BRD4-1_4men_A	3.34	3.08	2.75	2.57	3.24	2.77	3.27	2.66	2.6	3.58	2.74	3.55	2.89	2.65	2.73
BRD4-1_4meo_A	3.26	3.15	2.64	2.46	3.31	2.81	3.77	2.74	2.7	3.99	2.74	3.04	2.9	2.75	2.74
BRD4-1_4mep_A	3.39	3.06	2.61	2.71	3.18	2.67	3.48	2.89	2.65	3.93	2.65	3.22	2.72	2.71	2.83
BRD4-1_4meq_A	3.3	3.14	2.67	2.68	3.21	2.74	3.06	2.73	2.7	3.63	2.69	3.67	2.87	2.67	2.76
BRD4-1_4mr3_A	wat1	0	wat2	Atom	O	(index	2124)	wat3	Atom	O	(index	2142)	wat4	Atom	O	(index	2126)	wat5	Atom	O	(index	2128)
BRD4-1_4mr4_A	3.36	3.15	2.78	2.67	3.37	2.84	3.62	2.82	2.72	3.97	2.68	3.18	2.86	2.73	2.74
BRD4-1_4nqm_A	3.13	3.14	2.77	2.55	3.33	2.67	3.7	2.76	2.65	3.96	2.67	3.19	2.76	2.8	2.7
BRD4-1_4nr8_A	3.21	3.27	2.84	2.54	3.39	2.82	3.5	2.6	2.58	3.97	2.73	3.12	2.91	2.8	2.82
BRD4-1_4nuc_A	wat1	0	wat2	Atom	O	(index	2109)	wat3	Atom	O	(index	2121)	wat4	Atom	O	(index	2112)	wat5	Atom	O	(index	2114)
BRD4-1_4nud_A	3.18	3.17	2.76	2.59	3.37	2.76	3.55	2.73	2.72	4.03	2.65	3.29	2.82	2.78	2.7
BRD4-1_4nue_A	3.28	3.12	2.75	2.62	3.25	2.77	3.46	2.77	2.71	4	2.64	3.3	2.74	2.74	2.73
BRD4-1_4o70_A	3.16	3.37	2.85	2.61	3.39	2.75	3.94	2.8	2.68	4.25	2.73	2.91	2.87	2.74	2.74
BRD4-1_4o70_B	3.31	3.3	2.76	2.6	3.36	2.72	3.98	2.8	2.54	4.04	2.77	3.06	2.81	2.73	2.86
BRD4-1_4o71_A	3.3	3.11	2.8	2.74	3.5	2.78	3.01	2.82	2.86	3.77	2.66	3.76	2.78	2.74	2.5
BRD4-1_4o71_B	3.3	3.13	2.86	2.72	3.47	2.78	3.22	2.69	2.64	4.01	2.49	3.16	2.79	2.76	2.61
BRD4-1_4o72_A	3.17	3.22	2.78	2.6	3.46	2.79	3.55	2.76	2.73	4.13	2.73	3.11	2.88	2.73	2.71
BRD4-1_4o74_A	3.22	3.19	2.79	2.62	3.4	2.8	3.83	2.74	2.7	4.21	2.75	2.97	2.76	2.81	2.72
BRD4-1_4o74_B	3.18	3.15	2.78	2.58	3.34	2.78	3.8	2.69	2.69	4.03	2.78	3.24	2.76	2.77	2.73
BRD4-1_4o75_A	3.27	3.1	2.73	2.59	3.4	2.75	3.36	2.75	2.67	3.77	2.62	3.49	2.79	2.71	2.71
BRD4-1_4o76_A	3.21	3.28	2.77	2.63	3.41	2.83	3.83	2.76	2.65	4.05	2.86	2.97	2.82	2.73	2.79
BRD4-1_4o76_B	3.27	3.45	2.69	2.76	3.31	2.73	3.84	2.83	2.57	3.96	2.94	2.89	2.85	2.79	2.74
BRD4-1_4o76_C	3.4	3.58	2.74	2.63	3.33	2.8	3.81	2.79	2.74	4.21	2.76	2.8	2.76	2.68	2.85
BRD4-1_4o76_D	3.23	3.26	2.74	2.7	3.29	2.73	3.87	2.77	2.62	4.04	2.86	3.11	2.93	2.76	2.74
BRD4-1_4o77_A	wat1	Atom	O	(index	2139)	wat2	0	wat3	Atom	O	(index	2124)	wat4	Atom	O	(index	2123)	wat5	Atom	O	(index	2133)
BRD4-1_4o77_B	wat1	Atom	O	(index	2132)	wat2	0	wat3	Atom	O	(index	2128)	wat4	Atom	O	(index	2140)	wat5	Atom	O	(index	2122)
BRD4-1_4o7a_A	3.37	3.29	2.67	2.63	3.23	2.8	4.16	2.79	2.72	4.11	2.77	2.98	2.86	2.76	2.74
BRD4-1_4o7b_A	wat1	Atom	O	(index	2137)	wat2	0	wat3	0	wat4	0	wat5	Atom	O	(index	2230)
BRD4-1_4o7c_A	3.11	3.14	2.7	2.59	3.56	2.79	3.14	2.85	2.78	3.91	2.65	3.52	2.74	2.74	2.72
BRD4-1_4o7e_A	3.34	3.23	2.73	2.62	3.27	2.82	3.8	2.7	2.76	4.15	2.68	3.04	2.86	2.69	2.64
BRD4-1_4o7e_B	3.19	3.05	2.74	2.58	3.33	2.75	3.56	2.62	2.73	3.92	2.69	3.41	2.77	2.66	2.74
BRD4-1_4o7f_A	wat1	0	wat2	0	wat3	Atom	O	(index	2128)	wat4	0	wat5	Atom	O	(index	2126)
BRD4-1_4o7f_B	wat1	0	wat2	0	wat3	Atom	O	(index	2126)	wat4	0	wat5	Atom	O	(index	2127)
BRD4-1_4ogi_A	3.27	3.2	2.84	2.53	3.4	2.77	3.89	2.69	2.73	4.22	2.72	3.12	2.75	2.69	2.78
BRD4-1_4ogi_B	3.19	3.2	2.86	2.6	3.37	2.75	3.71	2.68	2.68	3.94	2.75	3.37	2.78	2.71	2.67
BRD4-1_4ogj_A	3.18	3.21	2.74	2.69	3.38	2.8	3.8	2.77	2.67	4.03	2.81	3.06	2.9	2.77	2.75
BRD4-1_4ogj_B	3.29	3.31	2.79	2.67	3.29	2.69	3.86	2.81	2.73	4.27	2.83	3.11	2.92	2.77	2.75
BRD4-1_4pce_A	3.24	3.16	2.72	2.62	3.25	2.81	3.61	2.69	2.76	3.9	2.66	3.4	2.85	2.79	2.73
BRD4-1_4pci_A	3.34	3.22	2.8	2.63	3.3	2.86	3.91	2.73	2.7	4.03	2.65	3.11	2.8	2.81	2.72
BRD4-1_4ps5_A	3.43	3.61	2.69	2.64	3.3	2.78	4.04	2.79	2.74	4.29	2.81	3.09	2.96	2.82	2.76
BRD4-1_4ps5_B	3.15	3.25	2.8	2.71	3.38	2.79	3.86	2.76	2.69	4.09	2.8	3.04	2.88	2.81	2.78
BRD4-1_4qb3_A	3.12	3.07	2.74	2.6	3.27	2.75	3.87	2.71	2.68	3.9	2.72	3.23	2.82	2.79	2.69
BRD4-1_4uix_A	3.23	3.18	2.79	2.64	3.28	2.8	3.71	2.8	2.74	4.11	2.71	3.02	2.83	2.73	2.75
BRD4-1_4uix_B	3.24	3.36	2.71	2.61	3.28	2.77	3.54	2.74	2.7	4.01	2.73	3.16	2.78	2.85	2.7
BRD4-1_4uix_C	3.18	3.13	2.77	2.49	3.36	2.8	3.2	2.63	2.7	3.91	2.64	3.38	2.81	2.72	2.66
BRD4-1_4uiy_A	3.14	3.06	2.74	2.64	3.3	2.8	3.74	2.75	2.73	3.96	2.71	3.29	2.85	2.83	2.74
BRD4-1_4uiz_A	3.26	3.18	2.76	2.62	3.28	2.85	4	2.75	2.73	4.06	2.76	3.05	2.8	2.81	2.75
BRD4-1_4uyd_A	3.33	3.14	2.72	2.56	3.32	2.84	3.92	2.7	2.72	4.04	2.74	3.05	2.77	2.79	2.75
BRD4-1_4wiv_A	3.06	3.17	2.91	2.5	3.35	2.74	3.02	2.78	2.78	3.64	2.84	3.8	2.9	2.74	2.64
BRD4-1_4xy9_A	3.13	3.16	2.75	2.57	3.27	2.73	3.39	2.71	2.7	3.84	2.66	3.5	2.78	2.73	2.63
BRD4-1_4xya_A	3.02	3.06	2.7	2.63	3.17	2.74	3.13	2.72	2.77	3.84	2.53	3.67	2.75	2.83	2.58
BRD4-1_4z1q_A	3.35	3.28	2.79	2.65	3.27	2.8	4.09	2.76	2.64	4	2.79	3.16	2.82	2.83	2.6
BRD4-1_4z1q_B	3.3	3.36	2.8	2.68	3.24	2.74	4.03	2.59	2.71	3.72	2.76	3.64	2.83	2.78	2.61
BRD4-1_4z1s_A	3.32	3.23	2.74	2.64	3.3	2.78	4.21	2.72	2.65	4.07	2.77	3.1	2.84	2.79	2.65
BRD4-1_4z1s_B	3.27	3.26	2.78	2.66	3.33	2.76	4.18	2.71	2.66	4.06	2.74	3.13	2.84	2.78	2.65
BRD4-2_2yem_A	3.01	3.09	2.73	2.71	3.28	2.89	3.29	2.71	2.7	4.02	2.45	3.74	2.76	2.84	2.69
BRD4-2_2yem_B	3.18	3.19	2.76	2.7	3.42	2.65	2.96	2.73	2.73	3.89	2.61	3.8	2.6	2.72	2.57
BRD4-2_4kv4_A	3.11	3.38	2.68	2.62	3.46	2.79	3.28	2.72	2.63	3.89	2.61	3.48	2.79	2.7	2.46
BRD9_4nqn_A	3.03	3.13	2.7	2.43	3.13	2.71	3.04	2.71	2.64	3.67	2.65	3.8	2.71	2.66	2.77
BRD9_4uit_A	3.07	3.15	2.7	2.67	3.2	2.81	3.14	2.73	2.81	3.92	2.71	3.71	2.84	2.78	2.61
BRD9_4uiu_A	3.09	3.15	2.68	2.62	3.22	2.73	2.98	2.77	2.8	3.86	2.73	3.73	2.73	2.72	2.64
BRD9_4uiv_A	3.08	3.15	2.71	2.52	3.15	2.7	3.2	2.77	2.73	3.86	2.56	3.6	2.81	2.69	2.64
BRD9_4uiw_A	3.07	3.24	2.66	2.69	3.09	2.71	3.16	2.7	2.72	3.77	2.65	3.75	2.9	2.7	2.62
BRD9_4xy8_A	3.13	3.11	2.64	2.63	3.12	2.76	2.85	2.7	2.71	3.56	2.69	3.99	2.82	2.65	2.75
BRD9_4z6h_B	3.19	3.38	2.61	2.59	3.22	2.65	2.95	2.71	2.72	3.6	2.77	4.01	2.73	2.89	2.93
BRDT-1_4kcx_A	3.19	3.16	2.34	2.53	3.52	2.98	3.5	2.41	2.71	4.31	2.63	3.24	3.13	2.78	2.56
BRDT-1_4kcx_B	3.08	3.12	2.53	2.71	3.38	3	3.52	2.37	2.68	4.31	2.69	3.18	2.92	2.86	2.67
BRPF1_4qyl_A	2.86	3.04	2.66	2.43	3.21	2.87	3.13	2.84	2.87	3.89	2.61	4.13	2.99	2.81	2.66
BRPF1_4qyl_B	3.11	3.19	2.6	2.59	3.15	2.73	2.82	2.75	2.84	3.8	2.9	4	2.97	2.75	2.82
BRPF1_4qyl_C	2.96	3.12	2.65	2.57	3.19	2.82	2.9	2.63	2.76	3.88	2.81	3.87	2.98	2.83	2.76
BRPF1_4qyl_D	2.86	2.99	2.74	2.4	3.34	2.74	3.06	2.73	2.79	3.84	2.66	4.03	3.13	2.56	2.85
BRPF1_4uye_A	3.02	3.18	2.62	2.69	3.21	2.73	2.99	2.66	2.72	3.88	2.77	3.82	2.82	2.79	2.68
BRPF1_4uye_B	2.95	3.1	2.71	2.61	3.2	2.82	3.01	2.69	2.72	3.89	2.78	3.93	2.8	2.78	2.72
CREBBP_3p1c_A	3.02	3.29	2.68	2.43	3.56	2.74	3.31	2.96	2.65	3.82	2.64	3.67	2.72	2.78	2.7
CREBBP_3p1c_B	3.2	3.39	2.47	2.76	3.27	2.66	3.17	2.67	2.72	3.66	2.76	3.82	2.72	2.73	2.67
CREBBP_3p1d_A	3.05	3.21	2.67	2.57	3.5	2.72	3.25	2.83	2.6	3.76	2.67	3.57	2.78	2.81	2.73
CREBBP_3p1d_B	3.12	3.41	2.59	2.69	3.34	2.72	3.14	3.03	2.78	3.65	2.67	3.86	2.66	2.74	2.74
CREBBP_3p1e_A	3	3.38	2.75	2.61	3.42	2.79	3.4	2.79	2.65	3.93	2.55	3.32	2.85	2.73	2.69
CREBBP_3p1e_B	3.18	3.67	2.55	2.61	3.34	2.89	3.55	2.77	2.65	3.93	2.59	3.1	2.73	2.73	2.72
CREBBP_3p1f_A	3.11	3.25	2.63	2.55	3.34	2.7	3.01	2.81	2.74	3.63	2.66	3.83	2.78	2.75	2.7
CREBBP_3p1f_B	3.04	3.33	2.7	2.59	3.36	2.74	3.19	2.7	2.77	3.82	2.75	3.59	2.79	2.72	2.56
CREBBP_3svh_A	3.08	3.17	2.73	2.76	3.25	2.73	2.96	2.65	2.77	3.72	2.81	3.92	2.8	2.62	2.56
CREBBP_3svh_B	3.07	3.18	2.87	2.63	3.3	2.71	2.93	2.76	2.77	3.71	2.78	3.81	2.77	2.75	2.65
CREBBP_4a9k_A	3.05	3.32	2.83	2.64	3.38	2.79	3.03	2.75	2.72	3.75	2.69	3.69	2.77	2.79	2.68
CREBBP_4a9k_B	3.06	3.39	2.63	2.71	3.25	2.63	3.12	2.75	2.71	3.69	2.78	3.63	2.7	2.76	2.69
CREBBP_4n3w_A	wat1	Atom	O	(index	3151)	wat2	0	wat3	Atom	O	(index	3150)	wat4	Atom	O	(index	3153)	wat5	Atom	O	(index	3027)
CREBBP_4n4f_A	3.01	3.5	2.69	2.6	3.29	2.76	3	2.89	2.7	3.64	2.69	3.81	2.8	2.78	2.76
CREBBP_4nr4_A	3.05	3.23	2.73	2.66	3.26	2.79	3.01	2.78	2.76	3.63	2.73	4.01	2.77	2.72	2.73
CREBBP_4nr4_B	3.03	3.41	2.75	2.64	3.3	2.72	3.04	2.8	2.73	3.65	2.72	3.79	2.72	2.67	2.75
CREBBP_4nr5_A	3.16	3.29	2.74	2.62	3.27	2.79	2.89	2.7	2.75	3.73	2.69	3.8	2.78	2.69	2.73
CREBBP_4nr6_A	3.1	3.42	2.76	2.6	3.33	2.75	2.91	2.81	2.64	3.62	2.83	3.68	2.79	2.85	2.79
CREBBP_4nr7_A	3.05	3.32	2.77	2.62	3.41	2.82	3.01	2.78	2.75	3.69	2.74	3.85	2.77	2.77	2.72
CREBBP_4nyv_A	2.93	3.33	2.74	2.61	3.46	2.84	3.32	2.61	2.58	3.69	2.74	3.58	2.87	2.82	2.48
CREBBP_4nyv_B	3.04	3.34	2.73	2.53	3.46	2.74	3.12	2.73	2.71	3.84	2.69	3.45	2.66	2.69	2.7
CREBBP_4nyv_C	3.05	3.44	2.65	2.6	3.35	2.68	3.44	2.57	2.73	3.92	2.85	3.28	2.8	2.74	2.56
CREBBP_4nyv_D	2.97	3.36	2.73	2.64	3.34	2.7	3.48	2.6	2.67	3.82	3.08	3.37	2.76	2.67	2.54
CREBBP_4nyw_A	3.07	3.58	2.71	2.64	3.44	2.76	3.73	2.68	2.65	4.07	2.76	3	2.72	2.76	2.67
CREBBP_4nyx_A	2.91	3.51	2.65	2.6	3.4	2.79	3.46	2.7	2.68	3.97	2.71	3.21	2.74	2.74	2.72
PB5_3mb4_A	2.87	2.94	2.8	2.64	3.18	2.88	3.59	2.65	3.09	3.84	2.62	4.39	2.63	4.1	2.72
PB5_3mb4_B	2.92	2.95	2.68	2.5	3.3	2.81	3.71	2.55	2.68	3.95	2.83	3.68	2.69	3.72	2.84
PB5_4q0n_A	wat1	Atom	O	(index	1901)	wat2	0	wat3	0	wat4	0	wat5	Atom	O	(index	1934)
PB5_4q0n_B	wat1	Atom	O	(index	1874)	wat2	0	wat3	0	wat4	0	wat5	Atom	O	(index	1889)
PB5_4q0n_C	wat1	Atom	O	(index	1882)	wat2	0	wat3	0	wat4	0	wat5	Atom	O	(index	1893)
PB5_4q0n_D	wat1	Atom	O	(index	1892)	wat2	0	wat3	0	wat4	0	wat5	Atom	O	(index	1908)
PB5_4q0n_E	wat1	Atom	O	(index	1911)	wat2	0	wat3	0	wat4	0	wat5	Atom	O	(index	1928)
PB5_4q0n_F	wat1	Atom	O	(index	1891)	wat2	0	wat3	0	wat4	0	wat5	Atom	O	(index	1890)
PB5_4q0n_G	wat1	Atom	O	(index	1892)	wat2	0	wat3	0	wat4	0	wat5	Atom	O	(index	1890)
PB5_4q0n_H	wat1	Atom	O	(index	1877)	wat2	0	wat3	0	wat4	0	wat5	Atom	O	(index	1878)
PB5_4q0o_A	wat1	Atom	O	(index	1925)	wat2	0	wat3	0	wat4	0	wat5	Atom	O	(index	1983)
PB5_4y03_A	wat1	Atom	O	(index	1942)	wat2	0	wat3	0	wat4	0	wat5	Atom	O	(index	1931)
PB5_4y03_B	wat1	Atom	O	(index	1926)	wat2	0	wat3	0	wat4	0	wat5	Atom	O	(index	1937)

## Sheet: Sheet3
Name	Wat1	Wat2	Wat3	Wat4	Wat5	Observation
ATAD2_4tz2_A	2245	0	0	0	2313	replaced by bulky ligand
BAZ2B_4xua_A	1992	0	1976	2046	1963	ATYR fail, BTYR good, water conserved
BRD1_5amf_A	2059	0	2082	2068	2036	A: replaced N, B apo
BRD4-1_3u5k_B	2082	2094	2086	0	2080	B Tyr flip out,A,C,D similar
BRD4-1_4gpj_A	0	2137	2127	2128	2123	Na+ replaced wat1
BRD4-1_4hxk_A	2104	0	2139	2141	2106	S form another HB, change wat2 position
BRD4-1_4o77_A	2139	0	2124	2123	2133	wat2 replaced by -OH
BRD4-1_4o77_B	2132	0	2128	2140	2122	wat2 replaced by -OH
BRD4-1_4o7b_A	2137	0	0	0	2230	wat2-4 replaced by bulky benzene 2RQ
BRD4-1_4o7f_A	0	0	2128	0	2126	wat2-4 replaced by bulky benzene 2RQ
BRD4-1_4o7f_B	0	0	2126	0	2127	wat2-4 replaced by bulky benzene 2RQ
PB5_4q0n_A	1901	0	0	0	1934	different binding pocket
PB5_4q0n_B	1874	0	0	0	1889	different binding pocket
PB5_4q0n_C	1882	0	0	0	1893	different binding pocket
PB5_4q0n_D	1892	0	0	0	1908	different binding pocket
PB5_4q0n_E	1911	0	0	0	1928	different binding pocket
PB5_4q0n_F	1891	0	0	0	1890	different binding pocket
PB5_4q0n_G	1892	0	0	0	1890	different binding pocket
PB5_4q0n_H	1877	0	0	0	1878	different binding pocket
PB5_4q0o_A	1925	0	0	0	1983	different binding pocket
PB5_4y03_A	1942	0	0	0	1931	different binding pocket
PB5_4y03_B	1926	0	0	0	1937	different binding pocket

## Sheet: Sheet4
pro_name	pDy_I94	pDy-Yn	I94-Yn	I94-HC1	L92-wPf	L92-HC1	pVd-wPf	pVd-Yn	wPf-HC1
Total_STDEV	0.301922	0.299256	0.417484	0.745354	1.09667	1.12035	0.27997	0.203692	1.19356
Total_AVG	5.65554	9.30897	10.3105	13.9014	11.4433	13.5439	8.03223	11.4182	7.97794
ATAD2_4qsp_A	5.73	9.78	10.82	14.51	13.28	15.33	8.31	11.29	12.02
ATAD2_4qsq_A	5.8	9.96	10.96	14.51	12.47	15.53	8.47	11.59	12
ATAD2_4qsr_A	5.63	9.95	11.04	14.63	12.85	15.7	8.4	11.48	11.91
ATAD2_4qss_A	5.76	9.89	10.73	14.2	12.57	15.22	8.3	11.31	11.96
ATAD2_4qst_A	5.91	9.76	10.83	14.04	12.51	15.04	8.48	11.38	11.95
ATAD2_4qsu_A	5.87	10.07	10.93	14.18	12.43	15.05	8.36	11.67	12.06
ATAD2_4qsv_A	5.69	9.62	10.91	14.7	13.18	15.54	8.49	11.6	12.19
ATAD2_4qsw_A	5.73	9.61	10.62	14.09	13.13	14.95	8.12	11.61	12.12
ATAD2_4qsx_A	5.7	9.75	11.26	14.92	13.95	16.82	8.66	11.68	12.2
ATAD2_4qut_A	5.59	9.78	11.4	15.49	14.01	17.21	8.37	11.2	12.11
ATAD2_4quu_A	5.4	9.71	11.18	15.45	13.38	16.91	8.33	11.14	12.11
ATAD2_4tte_A	5.75	10.06	10.92	14.47	12.78	15.26	8.17	11.29	12.11
ATAD2_4tu4_A	5.77	10.04	10.64	14.11	12.04	14.96	8.21	11.39	12.27
ATAD2_4tyl_A	5.82	10.09	11	14.45	12.68	15.26	8.48	11.43	12.04
ATAD2_4tz2_A	5.52	10.51	10.83	14.58	12.74	15.31	8.45	11.48	12.21
BAZ2B_3q2f_A	6.5	8.74	10.68	13.59	14.52	16.31	8.34	11.21	6.25
BAZ2B_4cup_A	6.46	8.87	10.97	14.43	14.84	17.17	8.81	11.48	6.51
BAZ2B_4cur_A	6.45	8.89	10.91	13.87	14.54	16.45	8.37	11.29	6.37
BAZ2B_4cus_A	6.45	8.99	10.96	13.94	14.49	16.52	8.39	11.48	6.45
BAZ2B_4cut_A	6.49	8.82	10.95	14.01	14.73	16.73	8.38	11.39	6.49
BAZ2B_4cuu_A	6.47	8.85	11.09	14.29	14.82	17.19	8.54	11.53	6.54
BAZ2B_4ir3_A	6.44	8.81	10.61	13.93	14.28	16.43	8.32	11.21	6.61
BAZ2B_4ir4_A	6.41	8.8	10.67	13.72	13.88	16.09	8.31	11.43	6.64
BAZ2B_4ir5_A	6.38	9.1	10.51	13.24	13.69	15.57	8.04	11.12	6.28
BAZ2B_4ir6_A	6.42	8.71	10.61	13.29	13.89	15.72	8.14	10.93	6.31
BAZ2B_4nr9_A	6.48	8.92	10.69	13.97	14.43	16.51	8.35	11.26	6.45
BAZ2B_4nra_A	6.43	8.88	10.85	13.93	14.28	16.57	8.41	11.36	6.52
BAZ2B_4nrb_A	6.54	8.95	10.74	13.82	14.21	16.36	8.11	11.12	6.4
BAZ2B_4nrc_A	6.48	8.99	10.77	14	14.38	16.63	8.2	11.15	6.45
BAZ2B_4rvr_A	6.48	8.48	10.55	13.5	14.09	15.85	8.12	10.91	6.25
BAZ2B_4xua_A	6.22	8.71	10.39	13.06	13.04	14.91	8.38	11.51	6.33
BAZ2B_4xub_A	6.31	8.62	10.53	13.32	13.49	15.33	8.43	11.12	6.23
BPTF_3qzt_A	5.84	9.75	9.18	12.01	10.95	12.09	7.9	11.2	6.65
BRD1_5ame_A	5.67	10.64	10.74	13.82	14.02	14.96	9.14	10.94	7.15
BRD1_5ame_B	5.65	9.92	10.67	13.55	13.29	14.79	8.76	11.02	7.57
BRD1_5amf_A	5.66	10.88	10.84	14.21	14.38	15.36	9.27	10.88	7.21
BRD1_5amf_B	5.69	9.91	10.75	13.79	13.28	14.98	8.9	11.15	7.6
BRD2-1_2ydw_A	5.51	9.29	10.39	14.78	10.96	13.29	7.82	11.42	8.04
BRD2-1_2ydw_B	5.54	9.33	10.16	14.73	11.21	13.63	8.11	11.55	7.99
BRD2-1_2ydw_C	5.46	9.28	10.33	14.66	11.22	13.54	7.8	11.49	8.25
BRD2-1_3aqa_A	5.37	9.38	10.01	13.94	10.75	12.76	7.9	11.61	8.13
BRD2-1_3aqa_B	5.59	9.16	9.91	13.86	10.61	12.77	8.06	11.5	7.73
BRD2-1_3aqa_C	5.54	9.35	10.22	14.63	11.21	13.68	8.1	11.46	7.47
BRD2-1_4a9e_A	5.76	9.08	9.55	13.24	10.06	12.13	8.01	11.38	7.87
BRD2-1_4a9e_B	6.6	9.2	9.25	12.49	10	12.32	7.86	11.49	8.02
BRD2-1_4a9e_C	5.64	9.31	9.83	14.34	10.83	13.28	8.17	11.33	7.7
BRD2-1_4a9f_A	5.54	9.2	9.99	13.89	10.4	12.64	7.9	11.39	7.93
BRD2-1_4a9f_B	5.6	9.16	10.17	14.03	10.5	13.21	7.87	11.43	8
BRD2-1_4a9f_C	5.6	9.22	10.07	14.38	10.86	13.51	8.13	11.28	7.81
BRD2-1_4a9h_A	5.56	9.24	10.32	14.43	11.04	13.01	7.75	11.23	8
BRD2-1_4a9h_B	5.55	9.21	10.45	14.46	11.14	13.25	7.68	11.39	8.13
BRD2-1_4a9h_C	5.64	9.21	10.52	14.88	11.31	13.73	8.08	11.3	7.89
BRD2-1_4a9j_A	5.56	9.25	9.95	14.09	10.69	12.65	8.02	11.4	7.75
BRD2-1_4a9j_B	5.65	9.23	10.03	14.14	10.66	13.02	8.06	11.57	7.81
BRD2-1_4a9j_C	5.62	9.22	9.97	14.54	11.07	13.49	8.33	11.41	7.59
BRD2-1_4a9m_A	5.6	9.36	10.23	14.29	10.81	12.91	8	11.39	7.94
BRD2-1_4a9m_B	5.44	9.34	10.46	14.57	11.16	13.44	7.86	11.47	8.12
BRD2-1_4a9m_C	5.61	9.43	10.25	14.63	11.08	13.43	8.32	11.41	7.88
BRD2-1_4a9n_A	5.55	9.27	10.05	14.21	10.98	12.78	8.01	11.39	7.92
BRD2-1_4a9n_B	5.56	9.31	10.24	14.24	11.04	13.08	7.84	11.52	8.02
BRD2-1_4a9n_C	5.57	9.34	10.1	14.52	10.81	13.43	8.28	11.53	7.99
BRD2-1_4a9o_A	5.43	9.29	10.4	14.61	11.15	13.07	7.75	11.35	8.12
BRD2-1_4a9o_B	5.49	9.33	10.75	14.84	11.36	13.34	7.68	11.47	8.18
BRD2-1_4a9o_C	5.54	9.29	10.46	14.98	11.39	13.78	8.05	11.39	8
BRD2-1_4akn_A	5.53	9.31	10.18	14.23	11.07	12.82	7.93	11.36	8.05
BRD2-1_4akn_B	5.52	9.31	10.25	14.27	11.17	13.01	7.84	11.36	8.11
BRD2-1_4akn_C	5.56	9.3	10.02	14.61	11.08	13.72	8.38	11.56	7.72
BRD2-1_4alg_A	6.6	9.18	9.22	13.06	11.23	12.74	8.15	11.12	8.21
BRD2-1_4alh_A	5.52	9.21	10.21	14.31	11.03	12.89	7.81	11.33	8.12
BRD2-1_4alh_B	5.53	9.31	10.47	14.4	11.13	13.07	7.64	11.46	8.15
BRD2-1_4alh_C	5.56	9.32	10.1	14.37	11.04	13.28	8.23	11.48	7.96
BRD2-1_4uyf_A	5.5	9.32	10.51	14.6	11.12	13.22	7.91	11.32	8.06
BRD2-1_4uyf_B	5.58	9.28	10.35	14.49	11.35	13.44	7.93	11.44	8.11
BRD2-1_4uyf_C	5.53	9.4	10.37	14.82	11.37	13.88	8.05	11.3	7.92
BRD2-1_4uyh_A	5.53	9.3	10.18	14.28	10.73	12.98	8.05	11.49	7.94
BRD2-1_4uyh_B	5.49	9.28	10.35	14.55	11.22	13.44	8.02	11.54	8
BRD2-1_4uyh_C	5.57	9.29	10.05	14.65	11.15	13.73	8.3	11.56	7.72
BRD2-2_3oni_A	5.46	9.2	9.75	13.87	11.74	13.22	8.15	11.45	7.51
BRD2-2_4j1p_A	5.48	9.32	9.7	13.66	11.77	12.67	7.89	11.4	7.47
BRD2-2_4mr5_A	5.55	9.06	9.8	13.69	11.83	13.04	7.91	11.47	7.39
BRD2-2_4qev_A	5.53	9.15	9.88	13.94	11.8	13.21	8.32	11.53	7.51
BRD2-2_4qew_A	5.52	9.06	9.9	14.04	11.81	13.35	8.24	11.55	7.52
BRD2-2_4uyg_A	5.74	9.21	10.45	14.54	11.67	13.38	8.08	11.18	7.35
BRD2-2_4uyg_B	5.64	9.43	10.43	14.3	11.57	13.37	8.02	11.29	7.43
BRD2-2_4uyg_C	5.51	9.21	10.26	14.54	11.89	13.54	8.09	11.22	7.32
BRD2-2_4uyg_D	5.85	9.29	10.55	14.78	11.81	13.61	8.15	11.37	7.38
BRD2-2_4uyg_E	5.73	8.95	10.33	14.53	11.6	13.32	8.23	11.24	7.27
BRD2-2_4uyg_F	5.83	8.87	10.37	14.22	11.72	13.47	8.05	11.49	7.38
BRD3-1_3s91_A	5.61	9.04	9.9	14.69	11.64	13.6	8.04	11.08	8.15
BRD3-2_3s92_A	5.5	9.32	9.93	13.74	11.5	12.88	7.97	11.34	7.67
BRD4-1_2yel_A	5.46	9.32	10.25	14.05	11	13.08	7.75	11.57	7.97
BRD4-1_3jvk_A	5.54	9.21	10.37	13.78	10.71	12.91	7.54	11.47	7.85
BRD4-1_3mxf_A	5.47	9.25	10.15	13.93	11.13	13.04	7.78	11.55	7.97
BRD4-1_3p5o_A	5.48	9.3	10.27	13.99	10.78	13.05	7.75	11.43	8.07
BRD4-1_3svf_A	5.51	9.24	10.45	14.2	11.06	13.1	7.69	11.43	8.12
BRD4-1_3svg_A	5.51	9.2	10.15	13.77	10.85	12.99	7.85	11.38	7.85
BRD4-1_3u5j_A	5.49	9.16	10.15	13.74	10.86	12.97	7.82	11.55	7.96
BRD4-1_3u5k_A	5.39	9.17	10.3	14.21	10.55	13.19	7.79	11.73	7.93
BRD4-1_3u5k_B	5.46	9.3	10.29	14.01	10.84	13.07	7.87	11.43	7.84
BRD4-1_3u5k_C	5.47	9.18	10.24	14.11	10.44	12.72	7.91	11.48	7.76
BRD4-1_3u5k_D	5.47	9.14	10.12	14.04	10.44	13.06	7.91	11.68	8
BRD4-1_3u5l_A	5.51	9.16	10.1	13.72	10.82	12.97	7.86	11.61	7.93
BRD4-1_3uvw_A	5.4	9.04	10.41	14.6	11.49	13.99	8.16	11.38	7.42
BRD4-1_3zyu_A	5.53	9.21	10.44	14.19	11.12	13.2	7.99	11.42	8.17
BRD4-1_3zyu_B	5.59	9.31	10.51	14.09	11.06	13.22	7.56	11.31	8.22
BRD4-1_4a9l_A	5.55	9.52	10.41	13.91	10.92	12.82	7.89	11.38	7.79
BRD4-1_4bjx_A	5.4	9.27	10.74	14.73	11.45	13.33	7.85	11.3	7.98
BRD4-1_4bw1_A	5.62	9.32	10.37	13.89	10.99	13.03	7.95	11.54	8.07
BRD4-1_4bw2_A	5.49	9.39	10.25	13.88	11.14	12.78	8.03	11.45	8.04
BRD4-1_4bw3_A	5.6	9.38	10.45	14.23	10.92	13.41	8	11.59	8.09
BRD4-1_4bw4_A	5.55	9.32	10.32	14.14	10.88	13.28	7.88	11.58	8.17
BRD4-1_4c66_A	5.33	9.27	10.48	14.01	11.07	13.09	7.7	11.54	7.93
BRD4-1_4c67_A	5.51	9.12	10.21	13.63	10.72	12.91	7.75	11.56	8
BRD4-1_4cfk_A	5.45	9.59	10.45	13.81	11.42	12.81	7.86	11.8	8.2
BRD4-1_4cfl_A	5.49	9.39	10.31	13.77	11.26	12.77	7.83	11.83	8.15
BRD4-1_4cl9_A	5.42	9.47	10.55	14.34	11.41	13.02	7.96	11.55	8.13
BRD4-1_4clb_A	5.46	9.21	10.64	14.62	11.42	13.42	7.77	11.48	8.07
BRD4-1_4don_A	5.54	9.29	10.03	13.05	10.34	12.31	8	11.43	7.92
BRD4-1_4e96_A	5.39	9.13	10.1	12.88	10.17	12.43	7.68	11.69	7.94
BRD4-1_4f3i_A	5.46	9.24	10.22	14.06	11.15	13.16	7.73	11.48	7.96
BRD4-1_4gpj_A	5.42	9.29	10.34	14.03	11.24	12.96	7.81	11.44	7.97
BRD4-1_4hbv_A	5.48	9.16	10.16	13.16	10.38	12.5	7.84	11.44	7.76
BRD4-1_4hbw_A	5.5	9.28	10.09	12.91	10.13	12.19	7.81	11.41	7.66
BRD4-1_4hbx_A	5.68	9.23	10	13.13	10.5	12.42	7.86	11.46	7.86
BRD4-1_4hby_A	5.66	9.2	9.86	13.22	10.62	12.88	7.97	11.46	7.98
BRD4-1_4hxk_A	5.52	9.2	10.4	13.6	10.77	12.96	7.73	11.39	7.86
BRD4-1_4hxl_A	5.49	9.22	10.07	13.38	10.43	12.93	8.1	11.36	7.95
BRD4-1_4hxm_A	5.52	9.25	10.14	13.46	10.5	13.04	8.22	11.44	7.91
BRD4-1_4hxn_A	5.49	9.05	10.12	13.37	10.37	12.91	7.99	11.4	7.95
BRD4-1_4hxo_A	5.4	9.42	10.71	13.8	10.97	12.61	7.82	11.5	8.04
BRD4-1_4hxp_A	5.42	9.14	10.42	13.9	10.84	13.43	8.06	11.49	7.84
BRD4-1_4hxr_A	5.4	9.18	10.36	13.64	10.6	13.14	8.06	11.4	7.94
BRD4-1_4hxs_A	5.49	9.17	10.23	13.41	10.4	12.93	8.01	11.43	7.94
BRD4-1_4ioo_A	5.52	9.23	10.18	13.78	10.67	12.99	7.88	11.58	7.77
BRD4-1_4ioq_A	5.49	9.25	10.07	13.58	10.36	12.74	7.96	11.54	7.81
BRD4-1_4ior_A	5.5	9.18	10.05	13.76	10.48	12.98	7.89	11.59	7.97
BRD4-1_4j0r_A	5.44	9.54	10.6	14.49	11.13	13.2	7.95	11.41	8.15
BRD4-1_4j0s_A	5.56	9.58	10.69	14.39	11.11	13.16	8.03	11.52	8.08
BRD4-1_4lr6_A	5.48	9.25	9.94	13.15	10.32	12.27	7.85	11.37	7.95
BRD4-1_4lys_A	5.49	9.52	10.11	13.9	10.57	12.86	7.86	11.38	8.49
BRD4-1_4lyw_A	5.78	9.22	10.82	14.04	11.44	13.52	7.85	11.76	7.79
BRD4-1_4lzr_A	5.44	9.49	11.01	14.69	11.03	13.75	7.83	11.54	8
BRD4-1_4lzs_A	5.52	9.27	10.3	13.76	10.9	12.81	8.02	11.73	7.63
BRD4-1_4men_A	5.5	9.2	10.03	13.73	10.84	13	7.85	11.47	7.86
BRD4-1_4meo_A	5.53	9.28	10.15	13.55	10.65	12.8	7.86	11.67	7.81
BRD4-1_4mep_A	5.61	9.1	9.96	13.73	10.96	13.47	8.03	11.44	7.98
BRD4-1_4meq_A	5.52	9.26	10.01	13.49	10.72	12.64	7.9	11.47	7.98
BRD4-1_4mr3_A	5.56	9.13	10.6	14.63	11.68	13.77	7.88	11.61	7.65
BRD4-1_4mr4_A	5.55	9.36	10.27	13.71	10.92	12.89	7.87	11.66	7.85
BRD4-1_4nqm_A	5.48	9.1	10.43	13.62	10.6	12.94	7.56	11.64	8.06
BRD4-1_4nr8_A	5.62	9.21	10.11	13.81	10.66	12.71	7.78	11.38	8.07
BRD4-1_4nuc_A	5.53	9.37	10.53	14.6	11.46	14	7.74	11.47	7.78
BRD4-1_4nud_A	6.18	9.17	9.83	12.79	10.79	12.97	7.68	11.57	7.98
BRD4-1_4nue_A	5.59	9.23	10.22	14.04	11.06	13.36	8.03	11.57	7.66
BRD4-1_4o70_A	5.91	9.05	9.72	13.3	11.27	13.71	7.98	11.32	8.33
BRD4-1_4o70_B	5.75	9.13	9.99	13.77	10.91	13.72	7.96	11.36	8.31
BRD4-1_4o71_A	5.54	9.21	10.26	13.47	10.46	12.75	7.75	11.57	8.2
BRD4-1_4o71_B	5.62	9.23	9.94	13.26	10.4	12.53	7.64	11.62	8.23
BRD4-1_4o72_A	5.47	9.68	10.41	13.9	11.43	12.71	7.84	11.66	8.03
BRD4-1_4o74_A	5.43	9.46	10.74	14.58	11.56	13.67	7.95	11.66	8.07
BRD4-1_4o74_B	5.45	9.27	10.81	14.46	11.52	13.69	8.05	11.72	8.18
BRD4-1_4o75_A	5.37	9.38	10.51	14.38	11.19	13.55	7.94	11.71	8.02
BRD4-1_4o76_A	5.49	9.14	10.75	14.66	11.35	14.08	8.02	11.54	8.12
BRD4-1_4o76_B	5.51	9.13	10.59	14.71	11.2	14.22	7.81	11.48	8.26
BRD4-1_4o76_C	5.45	9.34	10.56	14.48	11.36	13.76	7.92	11.62	7.99
BRD4-1_4o76_D	5.49	8.93	10.33	14.52	11.28	13.92	8.02	11.36	8.48
BRD4-1_4o77_A	5.54	9.32	10.21	13.74	10.5	12.67	7.63	11.33	8.22
BRD4-1_4o77_B	5.61	9.27	10.23	13.64	10.69	13.01	8.12	11.45	8.3
BRD4-1_4o7a_A	5.47	9.26	10.14	13.78	10.86	12.95	7.85	11.61	7.79
BRD4-1_4o7b_A	5.35	9.41	10.27	14.01	10.97	12.95	7.72	11.67	7.88
BRD4-1_4o7c_A	5.59	9.37	10.48	13.33	11.33	13.5	7.99	12.13	7.69
BRD4-1_4o7e_A	5.52	9.21	10.23	13.75	10.94	13.06	7.79	11.31	8.03
BRD4-1_4o7e_B	5.52	9.2	10.32	13.91	10.94	13.21	8.08	11.33	7.95
BRD4-1_4o7f_A	5.46	9.34	10.38	14.21	11.11	13.19	7.65	11.52	8.04
BRD4-1_4o7f_B	5.5	9.21	10.51	14.25	11.09	13.28	7.83	11.42	7.98
BRD4-1_4ogi_A	5.52	9.46	10.68	14.62	11.52	13.63	7.93	11.65	8.15
BRD4-1_4ogi_B	5.46	9.26	10.7	14.49	11.51	13.68	8.02	11.62	8.21
BRD4-1_4ogj_A	5.47	9.18	10.74	14.53	11.15	13.95	8.03	11.62	8.06
BRD4-1_4ogj_B	5.44	9.39	10.46	14.04	11.19	12.98	7.91	11.63	8.02
BRD4-1_4pce_A	5.5	9.33	10.25	13.64	10.61	12.7	7.92	11.54	7.98
BRD4-1_4pci_A	5.41	9.35	10.48	14.19	10.98	13.07	7.6	11.45	7.91
BRD4-1_4ps5_A	5.49	9.4	10.52	14.08	11.18	13.01	7.95	11.57	8.03
BRD4-1_4ps5_B	5.46	9.19	10.78	14.7	11.23	14.12	8.06	11.6	8.14
BRD4-1_4qb3_A	5.53	9.13	10.19	13.59	10.49	12.8	7.84	11.52	7.75
BRD4-1_4uix_A	5.52	9.27	10.25	13.91	10.96	13.16	7.93	11.61	7.93
BRD4-1_4uix_B	5.51	9.34	10.12	13.88	10.84	12.88	7.92	11.5	7.87
BRD4-1_4uix_C	5.54	9.34	10.11	13.81	10.67	12.78	7.89	11.47	7.95
BRD4-1_4uiy_A	5.38	9.29	10.31	13.77	10.91	12.92	7.97	11.68	7.8
BRD4-1_4uiz_A	5.49	9.2	10.16	13.77	10.72	12.98	7.87	11.54	7.72
BRD4-1_4uyd_A	5.48	9.26	10.21	13.77	10.8	12.98	7.88	11.61	7.71
BRD4-1_4wiv_A	5.5	9.4	10.35	14.02	11.29	12.66	7.82	11.39	8.13
BRD4-1_4xy9_A	5.49	9.2	10.13	13.77	11.08	13.02	8.03	11.49	7.7
BRD4-1_4xya_A	5.52	9.04	10.03	13.54	10.76	12.85	7.96	11.5	7.73
BRD4-1_4z1q_A	5.61	9.24	10.49	14.56	11.41	14.22	7.81	11.37	8.49
BRD4-1_4z1q_B	5.49	9.15	10.36	14.56	11.51	13.88	7.79	11.28	8.43
BRD4-1_4z1s_A	5.61	9.11	10.94	15.04	11.64	14.42	7.65	11.37	8.47
BRD4-1_4z1s_B	5.51	9.1	11.01	15.12	11.73	14.66	7.66	11.34	8.48
BRD4-2_2yem_A	5.58	9.17	10.23	13.9	11.57	13.02	8.07	11.71	7.54
BRD4-2_2yem_B	5.54	9.37	10.02	14.37	11.61	13.03	8	11.5	7.71
BRD9_4nqn_A	6.43	8.96	8.91	11.03	10.32	12.62	8.06	10.9	7.92
BRD9_4uit_A	6.41	9.54	9.14	11.31	11.04	12.61	8.62	10.94	7.43
BRD9_4uiu_A	6.29	10.37	10.16	12.32	11.1	13.1	8.44	10.89	7.43
BRD9_4uiv_A	6.36	9.41	8.77	11.17	10.69	12.37	8.43	10.86	7.61
BRD9_4uiw_A	6.38	9.48	8.76	11.22	10.76	12.37	8.51	10.86	7.6
BRD9_4xy8_A	6.37	9.17	8.93	10.97	10.55	12.3	8.35	10.83	7.78
BRD9_4z6h_A	6.33	9.08	9.1	11.77	12.04	13.16	9.02	10.83	7.4
BRD9_4z6h_B	6.31	9.04	9.06	11.28	11.36	12.68	8.9	10.88	7.6
BRDT-1_4kcx_A	5.8	9.53	9.98	12.74	10.54	12.31	8.01	11.72	7.95
BRDT-1_4kcx_B	5.8	9.52	9.91	12.72	10.33	12.27	7.96	11.75	8.02
BRPF1_4uye_A	5.76	9.47	10.28	12.51	13.57	14.13	8.49	10.94	7.67
BRPF1_4uye_B	5.63	9.93	10.31	12.7	13.4	14.02	8.38	10.91	7.65
CREBBP_3p1c_A	5.42	9.35	10.67	14.52	12.21	13.88	8.31	11.37	6.56
CREBBP_3p1c_B	5.67	9.11	10.19	13.25	11.12	13.62	8	11.43	7.32
CREBBP_3p1d_A	5.48	9.34	10.63	14.45	12.37	13.91	8.22	11.38	6.77
CREBBP_3p1d_B	5.71	9.05	10.3	13.47	11.4	13.68	7.94	11.22	7.33
CREBBP_3p1e_A	5.36	9.44	10.78	14.67	12.36	13.89	8.28	11.47	6.58
CREBBP_3p1e_B	5.58	9.26	10.13	13.26	10.64	13.18	8.2	11.62	7.31
CREBBP_3p1f_A	5.77	9.2	10.02	12.7	10.12	12.21	7.83	11.36	7.15
CREBBP_3p1f_B	5.59	9.53	9.97	13.04	10.11	12.36	7.81	11.3	7.27
CREBBP_3svh_A	5.55	9.54	10.51	14.42	11.35	12.98	7.78	11.15	7.19
CREBBP_3svh_B	5.55	9.56	10.3	14.27	11.4	12.79	7.76	11.07	7.17
CREBBP_4a9k_A	5.46	9.32	10.85	14.9	12.48	13.91	8.18	11.36	6.55
CREBBP_4a9k_B	5.62	9.22	10.33	13.52	11.08	13.39	8.04	11.5	7.2
CREBBP_4nr4_A	5.59	9.28	10.56	13.75	10.91	12.88	7.94	11.17	7.26
CREBBP_4nr4_B	5.58	9.25	10.38	13.84	10.76	12.85	7.91	11.26	7.25
CREBBP_4nr5_A	5.61	9.34	10.02	13.72	10.73	12.2	7.9	11.21	6.92
CREBBP_4nr6_A	5.42	9.52	10.56	14.51	11.99	13.48	8.11	11.2	6.47
CREBBP_4nr7_A	5.45	9.43	10.44	14.08	11.28	12.9	7.98	11.21	6.72
CREBBP_4nyv_A	5.5	9.24	10.02	13.05	10.29	12.39	7.69	11.35	6.92
CREBBP_4nyv_B	5.58	9.34	10.16	12.88	10.2	12.42	7.79	11.52	7.21
CREBBP_4nyv_C	5.61	9.6	10.04	12.53	9.92	12.35	7.79	11.49	7.19
CREBBP_4nyv_D	5.53	9.56	10.25	12.81	10.17	12.63	7.91	11.57	7.07
CREBBP_4nyw_A	5.57	9.46	10.19	13.04	10.6	12.85	8.2	11.65	6.68
PB5_3mb4_A	10.75	9.28	15.04	17.38	13.82	17.38	10.18	12.98	7.67
PB5_3mb4_B	10.82	9.63	15.83	18	13.56	18	9.86	14.41	7.41
PB5_4q0n_A	10.82	9.22	14.73	16.9	12.78	16.9	9.24	12.46	7.59
PB5_4q0n_B	10.57	9.13	15.19	17.95	13.51	17.95	9.86	13.49	7.52
PB5_4q0n_C	10.5	9.36	14.99	17.78	13.46	17.78	9.93	13.05	7.83
PB5_4q0n_D	10.68	9.11	14.58	16.94	13.14	16.94	9.58	12.36	7.66
PB5_4q0n_E	10.79	9.22	14.7	16.88	12.76	16.88	9.24	12.42	7.67
PB5_4q0n_F	10.61	9.21	15.22	17.83	13.3	17.83	9.64	13.36	7.58
PB5_4q0n_G	10.62	9.24	15.05	17.43	13.14	17.43	9.47	13.11	7.53
PB5_4q0n_H	10.64	9.1	15.2	17.89	13.36	17.89	9.66	13.32	7.64
PB5_4q0o_A	10.69	8.76	14.71	17.43	13.11	17.43	9.36	13.18	8.13
PB5_4y03_A	10.97	8.76	15.04	17.49	13.19	17.49	9.43	13.59	8.04
PB5_4y03_B	10.03	9.3	14.39	17.05	13.18	17.05	9.38	12.98	7.99
pro_name	pDy_I94	pDy-Yn	I94-Yn	I94-HC1	L92-wPf	L92-HC1	pVd-wPf	pVd-Yn	wPf-HC1
Total_STDEV	0.301922	0.299256	0.417484	0.745354	1.09667	1.12035	0.27997	0.203692	1.19356
Total_AVG	5.65554	9.30897	10.3105	13.9014	11.4433	13.5439	8.03223	11.4182	7.97794
ATAD2_STDEV	0.128523	0.224733	0.210086	0.432371	0.536739	0.720896	0.13617	0.164552	0.101902
ATAD2_AVG	5.71133	9.90533	10.938	14.5553	12.9333	15.606	8.37333	11.436	12.084
BAZ2B_STDEV	0.0737291	0.145436	0.189366	0.36565	0.472369	0.594397	0.176843	0.187212	0.123904
BAZ2B_AVG	6.43588	8.83118	10.7341	13.7594	14.2118	16.2553	8.33176	11.2647	6.41647
BRD2-1_STDEV	0.23784	0.0702847	0.30573	0.485627	0.321862	0.402573	0.187086	0.100496	0.171511
BRD2-1_AVG	5.6035	9.27725	10.158	14.326	10.9748	13.1847	7.992	11.4217	7.95875
BRD4-1_STDEV	0.105288	0.127165	0.255991	0.468352	0.367152	0.469804	0.13443	0.133826	0.201123
BRD4-1_AVG	5.5128	9.26168	10.3289	13.9359	10.9444	13.1434	7.87542	11.5173	7.9929
CREBBP_STDEV	0.0958563	0.150058	0.256686	0.70282	0.79189	0.584432	0.182121	0.157168	0.287823
CREBBP_AVG	5.55455	9.36091	10.3318	13.6673	11.0677	13.0341	7.98045	11.3573	7.00409
PB5_STDEV	0.216276	0.220763	0.351516	0.397437	0.285593	0.397437	0.276938	0.531237	0.210938
PB5_AVG	10.6531	9.17846	14.9746	17.4577	13.2546	17.4577	9.60231	13.1315	7.71231

## Sheet: Sheet5
	pdY_O-wPf_O	pdY_O-pMd_O	pdY_O-V1_O	N1_ND2-V1_O	pMd_N-V1_O	preP_O-V1_O	pMd_N-wPf_O
STDEV	0.302715	0.164653	0.296101	0.15723	0.148342	0.154221	0.17315
AVG	8.06129	7.21064	8.54614	4.79296	6.4318	9.54197	9.52897
ATAD2_4qsp_A	8.05	6.93	8.31	5.08	6.8	9.58	9.29
ATAD2_4qsq_A	7.9	6.88	8.35	5.08	6.73	9.72	9.22
ATAD2_4qsr_A	7.7	6.8	8.22	5.12	6.77	9.71	9.24
ATAD2_4qss_A	7.99	6.9	8.3	5.04	6.77	9.59	9.31
ATAD2_4qst_A	8.08	6.99	8.37	5.13	6.81	9.73	9.34
ATAD2_4qsu_A	7.9	6.93	8.46	5.04	6.74	9.84	9.19
ATAD2_4qsv_A	7.88	6.88	8.31	5.17	6.73	9.6	9.14
ATAD2_4qsw_A	7.87	6.88	8.37	5.09	6.77	9.65	9.2
ATAD2_4qsx_A	7.75	6.96	8.44	5.12	6.8	9.72	9.24
ATAD2_4qut_A	8.06	7.04	8.45	5.01	6.85	9.69	9.4
ATAD2_4quu_A	8.04	7.02	8.32	5.1	6.83	9.63	9.32
ATAD2_4tte_A	8.09	6.97	8.36	5.61	6.71	9.63	9.3
ATAD2_4tu4_A	8.01	6.97	8.42	5.13	6.8	9.79	9.28
ATAD2_4tyl_A	8.07	7.02	8.3	4.99	6.7	9.67	9.33
ATAD2_4tz2_A	8.01	7.18	8.68	5.16	6.75	9.67	9.47
BAZ2B_3q2f_A	7.61	6.95	8.02	4.74	6.52	9.43	9.26
BAZ2B_4cup_A	7.18	6.79	7.49	4.92	6.66	9.51	9.11
BAZ2B_4cur_A	7.51	6.86	7.8	4.88	6.64	9.6	9.18
BAZ2B_4cus_A	7.5	6.95	7.94	4.93	6.69	9.63	9.23
BAZ2B_4cut_A	7.51	7.02	8	4.96	6.69	9.67	9.29
BAZ2B_4cuu_A	7.18	6.86	7.76	4.95	6.7	9.67	9.16
BAZ2B_4ir3_A	7.45	6.81	7.68	4.96	6.69	9.53	9.11
BAZ2B_4ir4_A	7.48	6.84	7.7	4.84	6.66	9.46	9.15
BAZ2B_4ir5_A	7.63	6.88	7.97	4.85	6.63	9.59	9.19
BAZ2B_4ir6_A	7.77	6.87	7.88	4.85	6.63	9.52	9.2
BAZ2B_4nr9_A	7.37	6.89	7.7	4.89	6.63	9.54	9.17
BAZ2B_4nra_A	7.47	6.84	7.81	4.91	6.66	9.57	9.21
BAZ2B_4nrb_A	7.3	6.78	7.8	4.8	6.6	9.55	9.12
BAZ2B_4nrc_A	7.17	6.76	7.65	4.94	6.61	9.6	9.08
BAZ2B_4rvr_A	7.76	6.97	7.85	5	6.63	9.41	9.3
BAZ2B_4xua_A	8.01	6.84	7.74	4.99	6.76	9.63	9.23
BAZ2B_4xub_A	7.64	7	7.85	4.94	6.65	9.61	9.37
BPTF_3qzt_A	7.84	6.99	7.89	5.17	6.78	9.51	9.37
BRD1_5ame_A	8.74	7.36	7.95	5.25	6.7	9.09	9.84
BRD1_5ame_B	8.36	7.21	8.04	5.19	6.68	9.36	9.65
BRD1_5amf_A	8.93	7.41	8.05	5.23	6.67	9.08	9.93
BRD1_5amf_B	8.12	7.09	7.97	5.28	6.7	9.4	9.58
BRD2-1_2ydw_A	8.05	7.03	8.49	4.71	6.39	9.52	9.41
BRD2-1_2ydw_B	8.29	7.3	8.72	4.64	6.34	9.45	9.64
BRD2-1_2ydw_C	8.17	7.13	8.59	4.7	6.3	9.39	9.49
BRD2-1_3aqa_A	8.49	7.14	8.92	4.62	6.34	9.67	9.45
BRD2-1_3aqa_B	8.07	7.12	8.39	4.53	6.31	9.49	9.41
BRD2-1_3aqa_C	8.39	7.17	8.6	4.59	6.31	9.67	9.52
BRD2-1_4a9e_A	8.3	7.23	8.58	4.79	6.24	9.39	9.54
BRD2-1_4a9e_B	8.25	7.2	8.63	4.71	6.27	9.44	9.51
BRD2-1_4a9e_C	8.34	7.19	8.52	4.71	6.3	9.38	9.55
BRD2-1_4a9f_A	8.34	7.21	8.7	4.72	6.27	9.41	9.53
BRD2-1_4a9f_B	8.17	7.19	8.5	4.7	6.25	9.3	9.43
BRD2-1_4a9f_C	8.32	7.24	8.58	4.68	6.22	9.39	9.59
BRD2-1_4a9h_A	8.25	7.19	8.65	4.83	6.22	9.44	9.46
BRD2-1_4a9h_B	8.36	7.15	8.68	4.75	6.3	9.26	9.46
BRD2-1_4a9h_C	8.25	7.17	8.67	4.75	6.23	9.52	9.54
BRD2-1_4a9j_A	8.21	7.18	8.4	4.88	6.3	9.32	9.48
BRD2-1_4a9j_B	8.05	7.19	8.5	4.75	6.35	9.42	9.47
BRD2-1_4a9j_C	8.33	7.22	8.46	4.7	6.29	9.37	9.61
BRD2-1_4a9m_A	8.32	7.11	8.49	4.73	6.29	9.45	9.42
BRD2-1_4a9m_B	8.3	7.17	8.77	4.64	6.37	9.53	9.52
BRD2-1_4a9m_C	8.31	7.31	8.79	4.67	6.32	9.52	9.69
BRD2-1_4a9n_A	8.39	7.26	8.65	4.81	6.28	9.45	9.6
BRD2-1_4a9n_B	8.27	7.14	8.61	4.69	6.33	9.46	9.49
BRD2-1_4a9n_C	8.45	7.29	8.61	4.74	6.36	9.4	9.63
BRD2-1_4a9o_A	8.41	7.24	8.79	4.77	6.32	9.41	9.54
BRD2-1_4a9o_B	8.4	7.24	8.76	4.76	6.33	9.39	9.55
BRD2-1_4a9o_C	8.36	7.22	8.68	4.68	6.28	9.49	9.56
BRD2-1_4akn_A	8.55	7.35	8.79	4.81	6.32	9.38	9.67
BRD2-1_4akn_B	8.5	7.28	8.76	4.75	6.31	9.36	9.61
BRD2-1_4akn_C	8.25	7.21	8.43	4.7	6.39	9.42	9.55
BRD2-1_4alg_A	8.73	7.4	9.02	4.8	6.37	9.5	9.74
BRD2-1_4alh_A	8.47	7.25	8.74	4.75	6.26	9.44	9.55
BRD2-1_4alh_B	8.42	7.19	8.75	4.82	6.34	9.41	9.51
BRD2-1_4alh_C	8.53	7.34	8.79	4.77	6.34	9.57	9.7
BRD2-1_4uyf_A	8.34	7.13	8.58	4.74	6.29	9.34	9.48
BRD2-1_4uyf_B	8.27	7.18	8.66	4.69	6.26	9.41	9.52
BRD2-1_4uyf_C	8.35	7.27	8.65	4.72	6.28	9.43	9.64
BRD2-1_4uyh_A	8.28	7.22	8.59	4.75	6.32	9.46	9.54
BRD2-1_4uyh_B	8.21	7.19	8.56	4.7	6.29	9.49	9.53
BRD2-1_4uyh_C	8.31	7.24	8.53	4.61	6.29	9.46	9.59
BRD2-2_3oni_A	8.26	7.14	8.5	4.62	6.23	9.32	9.54
BRD2-2_4j1p_A	8.43	7.14	8.51	4.76	6.17	9.36	9.53
BRD2-2_4mr5_A	8.19	7.08	8.46	4.64	6.29	9.45	9.47
BRD2-2_4qev_A	8.32	7.16	8.32	4.68	6.35	9.36	9.55
BRD2-2_4qew_A	8.1	7.03	8.28	4.65	6.3	9.35	9.45
BRD2-2_4uyg_A	8.2	6.98	8.38	4.81	6.2	9.18	9.42
BRD2-2_4uyg_B	8.3	7.03	8.49	4.59	6.42	9.3	9.4
BRD2-2_4uyg_C	7.98	7.15	8.38	4.77	6.21	9.49	9.55
BRD2-2_4uyg_D	8.13	7	8.3	4.77	6.24	9.41	9.47
BRD2-2_4uyg_E	8.12	7.06	8.28	4.55	6.41	9.13	9.47
BRD2-2_4uyg_F	8.37	7.15	8.53	4.86	6.37	9.28	9.59
BRD3-1_3s91_A	8.41	7.2	8.62	4.65	6.25	9.32	9.57
BRD3-2_3s92_A	8.21	7.18	8.52	4.81	6.37	9.35	9.5
BRD4-1_2yel_A	7.94	7.33	8.76	4.77	6.4	9.65	9.6
BRD4-1_3jvk_A	8.06	7.38	8.64	4.84	6.45	9.5	9.59
BRD4-1_3mxf_A	8.11	7.32	8.91	4.69	6.4	9.67	9.63
BRD4-1_3p5o_A	8.12	7.32	8.79	4.74	6.4	9.57	9.62
BRD4-1_3svf_A	8.27	7.41	8.9	4.84	6.4	9.58	9.62
BRD4-1_3svg_A	8.18	7.44	8.96	4.73	6.48	9.67	9.72
BRD4-1_3u5j_A	8.04	7.37	8.84	4.78	6.38	9.65	9.62
BRD4-1_3u5k_A	8.06	7.33	8.6	4.72	6.37	9.43	9.49
BRD4-1_3u5k_B	8	7.03	8.42	4.92	6.38	9.36	9.33
BRD4-1_3u5k_C	8.47	7.49	8.8	4.85	6.48	9.55	9.82
BRD4-1_3u5k_D	7.97	7.3	8.79	4.8	6.23	9.57	9.54
BRD4-1_3u5l_A	8.05	7.35	8.79	4.76	6.38	9.64	9.62
BRD4-1_3uvw_A	7.73	7.18	8.42	4.67	6.44	9.63	9.42
BRD4-1_3zyu_A	8.37	7.39	8.88	4.87	6.44	9.51	9.73
BRD4-1_3zyu_B	8.14	7.22	8.65	4.74	6.4	9.5	9.51
BRD4-1_4a9l_A	8.34	7.4	8.73	4.9	6.37	9.48	9.79
BRD4-1_4bjx_A	8.41	7.44	8.93	4.8	6.32	9.55	9.72
BRD4-1_4bw1_A	8.29	7.43	8.85	4.81	6.38	9.56	9.73
BRD4-1_4bw2_A	8.49	7.51	8.98	4.82	6.33	9.53	9.82
BRD4-1_4bw3_A	8.17	7.37	8.76	4.78	6.4	9.6	9.64
BRD4-1_4bw4_A	8.24	7.34	8.81	4.73	6.4	9.57	9.64
BRD4-1_4c66_A	7.92	7.11	8.58	4.78	6.42	9.56	9.36
BRD4-1_4c67_A	8.06	7.34	8.85	4.79	6.38	9.68	9.6
BRD4-1_4cfk_A	8.41	7.33	8.97	4.6	6.39	9.61	9.62
BRD4-1_4cfl_A	8.4	7.39	9.05	4.64	6.45	9.71	9.66
BRD4-1_4cl9_A	8.46	7.48	9.04	4.77	6.45	9.67	9.8
BRD4-1_4clb_A	8.16	7.36	8.71	4.6	6.29	9.45	9.64
BRD4-1_4don_A	8.08	7.3	8.65	4.79	6.36	9.49	9.64
BRD4-1_4e96_A	7.88	7.25	8.73	4.49	6.39	9.62	9.5
BRD4-1_4f3i_A	8.04	7.33	8.85	4.69	6.37	9.64	9.6
BRD4-1_4gpj_A	8.33	7.43	8.93	4.81	6.36	9.69	9.74
BRD4-1_4hbv_A	8	7.31	8.72	4.77	6.3	9.53	9.68
BRD4-1_4hbw_A	8.25	7.33	8.79	4.8	6.41	9.61	9.69
BRD4-1_4hbx_A	8.38	7.41	8.87	4.72	6.36	9.52	9.69
BRD4-1_4hby_A	8.22	7.38	8.82	4.66	6.34	9.54	9.67
BRD4-1_4hxk_A	7.95	7.17	8.58	4.77	6.36	9.43	9.56
BRD4-1_4hxl_A	7.81	7.2	8.6	4.78	6.42	9.61	9.51
BRD4-1_4hxm_A	7.82	7.24	8.58	4.83	6.46	9.52	9.57
BRD4-1_4hxn_A	7.9	7.27	8.66	4.76	6.44	9.62	9.53
BRD4-1_4hxo_A	8.35	7.35	8.92	4.81	6.39	9.57	9.66
BRD4-1_4hxp_A	7.74	7.21	8.52	4.77	6.43	9.53	9.53
BRD4-1_4hxr_A	7.9	7.28	8.7	4.83	6.47	9.7	9.55
BRD4-1_4hxs_A	7.96	7.27	8.69	4.76	6.45	9.65	9.54
BRD4-1_4ioo_A	7.9	7.3	8.64	4.69	6.42	9.64	9.59
BRD4-1_4ioq_A	8.01	7.36	8.81	4.72	6.43	9.73	9.63
BRD4-1_4ior_A	7.82	7.29	8.57	4.71	6.45	9.64	9.56
BRD4-1_4j0r_A	8.2	7.34	8.75	4.75	6.44	9.57	9.6
BRD4-1_4j0s_A	8.17	7.36	8.74	4.82	6.46	9.5	9.7
BRD4-1_4lr6_A	8.22	7.29	8.75	4.77	6.3	9.51	9.61
BRD4-1_4lys_A	8.25	7.26	8.56	4.82	6.46	9.48	9.6
BRD4-1_4lyw_A	8	7.21	8.62	4.5	6.31	9.53	9.54
BRD4-1_4lzr_A	8.04	7.21	8.6	4.7	6.39	9.61	9.52
BRD4-1_4lzs_A	8.23	7.36	8.73	4.72	6.37	9.43	9.66
BRD4-1_4men_A	8.03	7.45	8.86	4.83	6.47	9.63	9.76
BRD4-1_4meo_A	7.95	7.44	8.91	4.71	6.42	9.73	9.64
BRD4-1_4mep_A	7.93	7.31	8.6	4.62	6.4	9.45	9.65
BRD4-1_4meq_A	8.17	7.47	8.84	4.81	6.35	9.62	9.84
BRD4-1_4mr3_A	7.76	7.27	8.54	4.56	6.54	9.43	9.66
BRD4-1_4mr4_A	7.97	7.41	8.9	4.74	6.38	9.72	9.76
BRD4-1_4nqm_A	7.86	7.19	8.73	4.76	6.5	9.76	9.35
BRD4-1_4nr8_A	8.39	7.45	8.84	4.9	6.4	9.57	9.73
BRD4-1_4nuc_A	7.74	7.19	8.32	4.49	6.29	9.39	9.46
BRD4-1_4nud_A	8.18	7.34	8.84	4.71	6.41	9.59	9.61
BRD4-1_4nue_A	8.01	7.21	8.4	4.6	6.28	9.4	9.5
BRD4-1_4o70_A	7.94	7.28	8.59	4.8	6.54	9.43	9.57
BRD4-1_4o70_B	7.79	7.28	8.48	4.84	6.47	9.39	9.58
BRD4-1_4o71_A	7.81	7.26	8.58	4.77	6.47	9.53	9.58
BRD4-1_4o71_B	7.86	7.24	8.5	4.7	6.38	9.41	9.51
BRD4-1_4o72_A	8.64	7.34	9	4.67	6.41	9.6	9.61
BRD4-1_4o74_A	8.03	7.16	8.7	4.62	6.4	9.61	9.43
BRD4-1_4o74_B	8.16	7.22	8.83	4.73	6.46	9.68	9.54
BRD4-1_4o75_A	8.13	7.34	8.72	4.64	6.4	9.55	9.58
BRD4-1_4o76_A	7.57	7.27	8.5	4.76	6.52	9.66	9.53
BRD4-1_4o76_B	7.44	7.24	8.39	4.79	6.52	9.65	9.48
BRD4-1_4o76_C	7.65	7.21	8.41	4.62	6.4	9.61	9.5
BRD4-1_4o76_D	7.66	7.3	8.55	4.69	6.45	9.64	9.61
BRD4-1_4o77_A	8.12	7.27	8.52	4.73	6.41	9.33	9.52
BRD4-1_4o77_B	8.49	7.58	8.91	4.89	6.47	9.44	9.84
BRD4-1_4o7a_A	7.96	7.38	8.77	4.68	6.46	9.63	9.66
BRD4-1_4o7b_A	8.01	7.23	8.68	4.66	6.37	9.62	9.59
BRD4-1_4o7c_A	7.88	7.23	8.74	4.75	6.4	9.7	9.55
BRD4-1_4o7e_A	8.02	7.31	8.56	4.53	6.37	9.38	9.56
BRD4-1_4o7e_B	8.14	7.31	8.58	4.63	6.38	9.33	9.69
BRD4-1_4o7f_A	8.03	7.14	8.48	4.54	6.31	9.33	9.53
BRD4-1_4o7f_B	7.96	7.27	8.61	4.67	6.4	9.44	9.69
BRD4-1_4ogi_A	7.99	7.15	8.61	4.6	6.48	9.51	9.5
BRD4-1_4ogi_B	8.15	7.2	8.78	4.78	6.46	9.59	9.6
BRD4-1_4ogj_A	7.58	7.3	8.53	4.8	6.54	9.69	9.58
BRD4-1_4ogj_B	7.92	7.35	8.64	4.75	6.49	9.6	9.67
BRD4-1_4pce_A	8.26	7.47	8.88	4.8	6.44	9.62	9.77
BRD4-1_4pci_A	7.93	7.29	8.74	4.76	6.46	9.66	9.55
BRD4-1_4ps5_A	7.91	7.41	8.7	4.77	6.49	9.65	9.7
BRD4-1_4ps5_B	7.59	7.35	8.58	4.85	6.59	9.71	9.62
BRD4-1_4qb3_A	7.94	7.31	8.62	4.68	6.44	9.66	9.56
BRD4-1_4uix_A	7.86	7.29	8.59	4.66	6.41	9.66	9.56
BRD4-1_4uix_B	8	7.34	8.64	4.72	6.42	9.63	9.69
BRD4-1_4uix_C	8.17	7.25	8.68	4.81	6.39	9.58	9.56
BRD4-1_4uiy_A	8.03	7.44	8.83	4.78	6.48	9.77	9.74
BRD4-1_4uiz_A	7.91	7.34	8.66	4.72	6.46	9.68	9.61
BRD4-1_4uyd_A	7.9	7.31	8.65	4.7	6.43	9.64	9.61
BRD4-1_4wiv_A	8.49	7.55	9.02	4.85	6.35	9.6	9.8
BRD4-1_4xy9_A	7.84	7.26	8.46	4.81	6.45	9.62	9.54
BRD4-1_4xya_A	8	7.23	8.49	4.92	6.36	9.51	9.56
BRD4-1_4z1q_A	7.87	7.26	8.5	4.75	6.59	9.54	9.6
BRD4-1_4z1q_B	7.94	7.36	8.67	4.82	6.52	9.52	9.64
BRD4-1_4z1s_A	7.76	7.23	8.6	4.76	6.59	9.63	9.57
BRD4-1_4z1s_B	7.75	7.23	8.62	4.74	6.55	9.61	9.53
BRD4-2_2yem_A	8.27	7.13	8.45	4.62	6.21	9.33	9.48
BRD4-2_2yem_B	8.34	6.98	8.27	4.5	6.13	9.09	9.39
BRD9_4nqn_A	7.99	7.26	8.64	4.78	6.3	9.57	9.67
BRD9_4uit_A	8.31	7.45	8.57	4.71	6.27	9.48	9.89
BRD9_4uiu_A	8.25	7.32	8.38	4.73	6.23	9.32	9.74
BRD9_4uiv_A	8.25	7.36	8.49	4.73	6.27	9.41	9.81
BRD9_4uiw_A	8.25	7.31	8.43	4.8	6.33	9.41	9.79
BRD9_4xy8_A	8.23	7.39	8.53	4.79	6.32	9.41	9.81
BRD9_4z6h_A	8.33	7.41	8.6	4.68	6.35	9.35	9.95
BRD9_4z6h_B	8.53	7.51	8.62	4.77	6.17	9.32	9.91
BRDT-1_4kcx_A	8.28	7.3	9.06	5.15	6.51	9.9	9.63
BRDT-1_4kcx_B	8.19	7.28	9.15	4.88	6.44	9.96	9.58
BRPF1_4uye_A	8.57	7.13	7.97	5.25	6.67	9.24	9.63
BRPF1_4uye_B	8.65	7.16	8	5.32	6.68	9.28	9.65
CREBBP_3p1c_A	7.94	7.13	8.51	4.74	6.4	9.71	9.43
CREBBP_3p1c_B	7.32	7.09	8.37	4.78	6.48	9.84	9.27
CREBBP_3p1d_A	7.88	7.2	8.57	4.75	6.35	9.69	9.5
CREBBP_3p1d_B	7.67	7.16	8.56	4.68	6.42	9.78	9.38
CREBBP_3p1e_A	8.02	7.22	8.53	4.82	6.44	9.65	9.5
CREBBP_3p1e_B	7.64	7.12	8.58	4.79	6.44	10.04	9.34
CREBBP_3p1f_A	7.77	7.19	8.42	4.75	6.25	9.55	9.41
CREBBP_3p1f_B	7.87	7.22	8.69	4.71	6.41	9.77	9.42
CREBBP_3svh_A	8.1	7.19	8.58	4.82	6.46	9.43	9.51
CREBBP_3svh_B	8	7.27	8.55	4.84	6.41	9.59	9.51
CREBBP_4a9k_A	8.09	7.21	8.6	4.83	6.35	9.73	9.59
CREBBP_4a9k_B	7.51	7.1	8.5	4.77	6.4	9.86	9.35
CREBBP_4nr4_A	8.41	7.36	8.83	4.8	6.33	9.47	9.66
CREBBP_4nr4_B	8.12	7.22	8.66	4.76	6.38	9.5	9.49
CREBBP_4nr5_A	7.99	7.24	8.58	4.8	6.28	9.63	9.57
CREBBP_4nr6_A	7.9	7.14	8.52	4.89	6.44	9.76	9.48
CREBBP_4nr7_A	8.14	7.24	8.65	4.82	6.45	9.78	9.56
CREBBP_4nyv_A	7.64	7.02	8.35	4.85	6.35	9.77	9.16
CREBBP_4nyv_B	7.66	7	8.33	4.74	6.39	9.78	9.16
CREBBP_4nyv_C	7.46	7.01	8.31	4.85	6.4	9.8	9.12
CREBBP_4nyv_D	7.62	7.04	8.45	4.92	6.44	9.86	9.18
CREBBP_4nyw_A	7.71	7.04	8.44	4.73	6.57	9.85	9.28
	0.189921	0.211898	0.200697	0.0545558	0.0770076	0.21812	0.204508
	8.47615	7.62615	9.08769	4.70077	6.62077	11.0892	10.1062
PB5_3mb4_A	8.52	7.66	8.6	4.72	6.55	10.86	10.27
PB5_3mb4_B	7.92	7.11	8.72	4.65	6.55	11.42	9.63
PB5_4q0n_A	8.62	7.76	9.18	4.76	6.61	10.83	10.27
PB5_4q0n_B	8.41	7.71	9.17	4.66	6.78	11.38	10.12
PB5_4q0n_C	8.66	7.73	9.29	4.63	6.68	11.27	10.15
PB5_4q0n_D	8.65	7.9	9.19	4.65	6.6	10.75	10.4
PB5_4q0n_E	8.68	7.78	9.27	4.78	6.59	10.8	10.26
PB5_4q0n_F	8.41	7.63	9.05	4.82	6.65	11.23	9.99
PB5_4q0n_G	8.52	7.84	9.23	4.67	6.72	10.96	10.31
PB5_4q0n_H	8.46	7.63	9.08	4.69	6.68	11.19	10.03
PB5_4q0o_A	8.52	7.61	9.25	4.67	6.63	11.23	10.07
PB5_4y03_A	8.34	7.28	9.07	4.69	6.51	11.17	9.81
PB5_4y03_B	8.48	7.5	9.04	4.72	6.52	11.07	10.07

## Sheet: Sheet6
	pdY_phi	pdY_psi	pdY_O	N1_ND2	Yn_chi	wPf_phi	wPf_psi	pMd_phi	pMd_psi	preP_phi	preP_psi
STDEV	3.62127	3.58177	53.5538	12.8689	47.1711	4.48276	5.36555	3.55069	2.90636	10.7603	3.40594
AVG	-56.9998	-50.7186	72.0331	-13.873	61.564	-68.1293	-15.6918	-154.94	150.579	-147.053	160.84
ATAD2_4qsp_A	-59.233	-52.553	90.1144	-15.1979	77.0219	-61.4758	-20.8784	-148.614	148.947	-136.406	162.489
ATAD2_4qsq_A	-57.83	-57.6893	86.118	-12.312	-102.685	-59.6432	-19.0158	-150.131	150.305	-138.923	158.544
ATAD2_4qsr_A	-49.8201	-56.1373	82.5786	-13.2184	74.3438	-64.852	-18.4008	-148.951	150.227	-139.341	156.963
ATAD2_4qss_A	-59.2626	-51.0763	91.8272	-15.4622	-98.4124	-62.2575	-20.8815	-151.528	150.355	-144.862	156.888
ATAD2_4qst_A	-63.5933	-56.4158	93.4052	-8.72368	78.7697	-56.912	-26.9001	-150.52	147.286	-134.95	153.777
ATAD2_4qsu_A	-60.57	-52.1876	92.7176	-17.5684	74.2745	-62.7492	-23.3935	-146.855	151.108	-140.203	157.426
ATAD2_4qsv_A	-69.8459	-52.6586	93.3516	-11.8845	74.5011	-61.4282	-22.9687	-147.939	145.677	-139.806	157.134
ATAD2_4qsw_A	-63.214	-49.5946	91.0886	-14.6852	74.5144	-62.4535	-21.1881	-145.934	145.672	-138.316	158.693
ATAD2_4qsx_A	-62.2156	-58.4838	85.9758	-8.57045	71.6246	-64.7504	-23.2261	-148.01	148.325	-139.03	156.265
ATAD2_4qut_A	-59.1358	-47.4717	89.7395	-13.1405	-100.525	-63.091	-18.3782	-151.111	147.71	-134.749	159.224
ATAD2_4quu_A	-55.0567	-50.4965	79.2302	-14.4515	68.9004	-65.8807	-17.7588	-150.894	148.149	-132.422	157.058
ATAD2_4tte_A	-61.6647	-54.3833	-100.402	172.691	74.2594	-67.3835	-17.9071	-146.836	148.09	-139.383	158.502
ATAD2_4tu4_A	-57.6418	-54.1247	83.6583	-10.9969	77.6532	-68.1643	-14.5221	-149.872	147.085	-140.41	158.213
ATAD2_4tyl_A	-67.2333	-47.515	93.1604	-16.4627	76.9728	-63.8893	-18.0844	-147.442	149.053	-132.699	155.465
ATAD2_4tz2_A	-56.6578	-51.6805	80.7742	-15.2884	68.6431	-64.3417	-21.9609	-147.716	146.606	-130.371	156.487
BAZ2B_3q2f_A	-58.0223	-47.5681	96.6253	-18.4946	79.5406	-74.1523	-17.384	-154.552	154.37	-129.449	161.339
BAZ2B_4cup_A	-61.1375	-45.2643	-101.62	-16.5632	75.8045	-72.0892	-9.43907	-152.47	148.229	-127.941	157.833
BAZ2B_4cur_A	-58.4114	-46.5735	81.3562	-18.5724	76.429	-75.3128	-10.3517	-151.985	149.843	-126.996	157.693
BAZ2B_4cus_A	-62.4548	-45.3164	91.6477	-15.4919	79.4677	-74.0607	-13.7329	-153.316	148.402	-131.174	159.367
BAZ2B_4cut_A	-64.5664	-43.9192	87.7618	-14.4565	78.09	-73.3094	-14.1499	-151.552	148.241	-130.556	158.963
BAZ2B_4cuu_A	-62.2381	-44.5809	94.9176	-16.5032	78	-73.6656	-11.5864	-151.535	151.943	-128.328	156.934
BAZ2B_4ir3_A	-64.917	-45.1029	99.142	-10.9397	79.6992	-73.0249	-15.4184	-153.984	146.364	-126.189	155.272
BAZ2B_4ir4_A	-60.354	-49.6642	96.5404	-9.67402	-101.481	-71.6872	-11.7481	-154.775	153.674	-124.74	157.089
BAZ2B_4ir5_A	-59.8679	-47.773	93.9752	-16.9729	78.6823	-69.23	-16.4043	-152.473	151.549	-126.819	163.18
BAZ2B_4ir6_A	-59.6206	-51.9327	88.4203	-13.479	75.6097	-73.9056	-10.6958	-154.094	153.236	-128.826	159.431
BAZ2B_4nr9_A	-65.0736	-45.0089	96.9837	-9.04283	80.2624	-70.2456	-12.076	-153.527	149.029	-133.204	159.161
BAZ2B_4nra_A	-60.9806	-45.6844	96.1297	-14.3894	80.1398	-71.0569	-13.9874	-149.455	150.055	-128.369	158.144
BAZ2B_4nrb_A	-61.6852	-47.9136	96.8939	-16.6431	78.2116	-70.3717	-17.9413	-152.153	143.842	-126.735	159.737
BAZ2B_4nrc_A	-58.4258	-49.4628	97.4407	-12.2688	77.2366	-71.3128	-13.6091	-152.394	145.442	-123.855	159.474
BAZ2B_4rvr_A	-61.2062	-53.9761	95.8121	-15.2012	76.8149	-71.3087	-14.7169	-149.55	150.069	-128.805	163.492
BAZ2B_4xua_A	-66.7442	-35.9403	110.281	-18.9598	78.5913	-71.3819	-12.2859	-153.511	155.74	-133.146	159.851
BAZ2B_4xub_A	-56.1487	-49.3359	91.1199	-14.4687	78.5956	-70.791	-10.9419	-153.702	155.415	-129.142	159.003
BPTF_3qzt_A	-53.7205	-46.9518	97.3671	-24.6744	-99.6074	-72.4307	-13.1857	-156.737	155.637	-134.461	164.812
BRD1_5ame_A	-57.0037	-40.0183	68.8698	-14.9185	83.0615	-66.5393	-28.4407	-154.204	157.802	-131.366	159.565
BRD1_5ame_B	-56.6576	-45.2984	68.3351	-14.7819	81.2139	-64.6737	-34.0315	-149.605	158.367	-135.135	162.586
BRD1_5amf_A	-53.7001	-36.7213	62.0957	-12.7084	87.2688	-67.0437	-32.0003	-151.003	157.665	-128.649	160.413
BRD1_5amf_B	-56.866	-48.4991	68.666	-11.4281	77.0604	-65.0937	-35.0602	-150.756	160.208	-134.951	161.176
BRD2-1_2ydw_A	-57.0846	-51.4546	83.876	-9.71604	71.5185	-65.9804	-16.9098	-151.478	152.252	-143.638	156.502
BRD2-1_2ydw_B	-55.1138	-49.9932	89.5355	-14.9211	73.0514	-68.5438	-23.0384	-153.971	153.662	-145.154	157.479
BRD2-1_2ydw_C	-59.0464	-48.1662	87.1333	-13.266	68.0738	-68.5459	-17.3978	-150.393	152.539	-145.697	158.578
BRD2-1_3aqa_A	-53.9714	-55.509	85.2936	-18.565	75.6515	-73.1014	-14.0898	-157.898	150.387	-146.379	162.109
BRD2-1_3aqa_B	-57.089	-52.6215	90.38	-12.8571	82.3807	-68.2973	-14.0408	-153.077	148.627	-142.936	158.203
BRD2-1_3aqa_C	-49.6688	-61.9537	79.6039	-14.8575	71.9943	-71.3049	-14.0509	-155.758	150.85	-131.224	155.152
BRD2-1_4a9e_A	-53.5224	-48.5781	84.9167	-12.7479	74.2496	-69.315	-12.5705	-151.333	153.442	-148.182	158.112
BRD2-1_4a9e_B	-55.1629	-50.4929	85.3845	-12.3358	76.5472	-69.7693	-11.9054	-150.043	151.259	-147.322	158.916
BRD2-1_4a9e_C	-56.9174	-49.5394	80.5633	-12.0654	72.9279	-69.6023	-13.4643	-154.44	151.478	-143.747	158.826
BRD2-1_4a9f_A	-53.1465	-51.8887	82.3384	-10.5007	71.647	-68.7192	-14.8598	-151.706	150.016	-144.611	159.488
BRD2-1_4a9f_B	-59.1123	-50.6481	84.376	-12.1903	74.641	-71.9069	-13.781	-152.78	149.599	-148.719	162.603
BRD2-1_4a9f_C	-55.913	-48.9338	82.0844	-10.7829	73.6893	-70.1912	-12.8578	-155.246	151.063	-147.475	157.446
BRD2-1_4a9h_A	-53.3953	-49.2686	87.8066	-6.55697	72.1869	-68.4034	-13.3488	-151.964	151.984	-150.397	159.256
BRD2-1_4a9h_B	-54.6388	-52.188	88.7005	-9.01772	76.5809	-67.5033	-16.6609	-155.988	148.839	-146.732	163.182
BRD2-1_4a9h_C	-51.4403	-54.2626	85.6209	-9.70881	75.5787	-69.9773	-16.2095	-154.3	152.63	-146.848	161.036
BRD2-1_4a9j_A	-55.0971	-49.8286	95.9607	-9.33572	74.3852	-69.994	-10.6667	-152.861	152.637	-144.433	158.863
BRD2-1_4a9j_B	-58.0079	-47.7239	94.3704	-9.18545	77.1274	-71.6532	-12.5123	-153.193	147.619	-145.306	159.356
BRD2-1_4a9j_C	-53.4747	-51.3745	92.8131	-13.6463	73.9993	-71.7171	-10.0884	-153.552	151.46	-143.238	156.924
BRD2-1_4a9m_A	-53.5298	-55.0018	85.1066	-8.77868	75.2861	-66.2945	-12.3061	-157.932	149.969	-146.086	158.172
BRD2-1_4a9m_B	-57.5789	-49.9403	84.3395	-12.7075	81.0847	-70.4946	-11.0029	-153.147	150.087	-137.11	162.663
BRD2-1_4a9m_C	-44.6744	-51.9812	86.4174	-14.6161	77.8868	-72.8066	-9.71725	-152.067	151.579	-144.732	161.023
BRD2-1_4a9n_A	-53.7194	-49.7536	80.7366	-11.4816	70.9244	-67.1851	-16.9866	-151.114	151.389	-147.336	158.292
BRD2-1_4a9n_B	-58.0876	-48.9595	80.8591	-11.9859	76.5672	-70.2737	-13.7559	-151.206	149.624	-146.482	159.876
BRD2-1_4a9n_C	-56.7551	-52.3002	79.1806	-12.9986	76.8804	-69.6801	-12.044	-157.248	149.63	-142.18	159.778
BRD2-1_4a9o_A	-55.4924	-51.0931	84.3271	-9.61102	77.1085	-67.4189	-18.6787	-153.085	150.312	-146.349	163.394
BRD2-1_4a9o_B	-57.7147	-52.7591	84.4929	-11.2383	77.9723	-66.5807	-17.8253	-153.243	150.659	-150.814	162.78
BRD2-1_4a9o_C	-55.1027	-50.9697	84.4965	-15.9448	76.0376	-71.0888	-15.4063	-152.873	153.065	-143.333	157.904
BRD2-1_4akn_A	-53.0773	-50.6712	80.3411	-11.8778	76.8065	-68.5896	-14.6951	-152.918	150.95	-146.274	160.995
BRD2-1_4akn_B	-56.8068	-49.7865	81.2231	-13.5835	75.7513	-70.2161	-13.3695	-152.856	150.662	-147.998	162.928
BRD2-1_4akn_C	-54.9925	-50.3397	82.8497	-12.308	76.0056	-69.9997	-13.138	-154.801	149.887	-144.372	157.859
BRD2-1_4alg_A	-54.026	-43.4109	81.245	-7.29952	78.0774	-70.6668	-14.935	-154.53	150.593	-150.091	160.525
BRD2-1_4alh_A	-58.5363	-51.1042	81.262	-11.9204	72.6739	-67.1299	-18.5822	-150.834	149.321	-147.635	160.267
BRD2-1_4alh_B	-57.9183	-51.4757	83.5316	-8.61614	77.077	-66.2559	-20.0572	-150.473	148.361	-149.004	163.579
BRD2-1_4alh_C	-52.3905	-51.6379	80.7761	-11.2331	75.437	-69.0531	-16.3366	-153.618	151.329	-144.948	161.616
BRD2-1_4uyf_A	-54.9967	-51.7966	80.9912	-13.9804	75.9942	-69.5496	-14.5858	-152.546	150.57	-127.926	162.967
BRD2-1_4uyf_B	-58.7074	-49.1176	80.814	-12.2231	75.0095	-73.0336	-12.5278	-152.987	149.274	-144.645	160.44
BRD2-1_4uyf_C	-57.6124	-48.0252	80.8363	-14.5755	77.2552	-73.0359	-12.6901	-154.069	153.36	-140.204	158.993
BRD2-1_4uyh_A	-51.919	-50.4959	91.9331	-10.9871	75.458	-68.0032	-13.3707	-153.481	151.19	-134.089	159.732
BRD2-1_4uyh_B	-58.3745	-49.5766	93.8857	-8.47303	73.0567	-71.866	-11.3812	-150.894	149.433	-149.921	160.312
BRD2-1_4uyh_C	-54.4497	-50.205	98.3517	-14.6457	73.8575	-69.6213	-13.3936	-153.064	152.922	-145.955	157.293
BRD2-2_3oni_A	-56.7647	-48.3864	86.6175	-17.6196	-100.565	-63.7438	-18.7619	-153.411	149.75	-135.118	163.148
BRD2-2_4j1p_A	-56.7297	-51.9195	86.4522	-21.2252	75.1002	-64.4035	-18.8978	-151.5	152.942	-137.805	163.333
BRD2-2_4mr5_A	-57.0746	-45.7024	85.5325	-17.1627	-99.1038	-64.3292	-17.554	-150.223	149.347	-137.84	163.258
BRD2-2_4qev_A	-59.456	-50.0487	86.1805	-19.6166	72.7972	-65.1568	-17.1636	-154.528	151.627	-132.131	160.839
BRD2-2_4qew_A	-59.6937	-49.2745	86.9927	-19.4599	72.5605	-65.5525	-16.0636	-154.235	147.989	-132.27	162.04
BRD2-2_4uyg_A	-60.9809	-51.1634	87.9861	-17.4719	71.9233	-62.469	-17.2871	-145.212	151.268	-135.071	161.768
BRD2-2_4uyg_B	-49.4902	-49.9077	85.915	-20.9175	81.8938	-61.0641	-20.2519	-162.762	149.438	-121.756	169.867
BRD2-2_4uyg_C	-48.2686	-53.4584	82.3411	-14.7789	82.1406	-68.786	-9.75808	-147.772	156.414	-129.319	166.117
BRD2-2_4uyg_D	-57.0813	-47.9339	83.1259	-16.7731	88.6941	-71.7397	-11.1312	-149.937	149.528	-139.08	159.485
BRD2-2_4uyg_E	-68.9158	-48.7181	76.6219	-16.7953	75.7521	-65.7071	-16.1644	-160.459	147.368	-116.858	168.834
BRD2-2_4uyg_F	-61.9293	-66.1242	79.4345	-14.6277	71.6102	-65.3963	-16.6765	-153.285	148.73	-138.848	165.239
BRD3-1_3s91_A	-55.405	-52.2125	92.0612	-16.0883	72.3283	-64.4145	-18.2329	-153.206	148.037	-139.763	161.164
BRD3-2_3s92_A	-58.797	-45.6267	85.4271	-18.0489	74.073	-63.9916	-18.2332	-154.642	147.769	-142.769	164.436
BRD4-1_2yel_A	-56.2516	-50.3119	83.7196	-13.942	73.5439	-68.1591	-16.7733	-157.583	148.428	-157.198	163.006
BRD4-1_3jvk_A	-54.7474	-53.3146	84.3499	-14.2685	74.7345	-62.0379	-17.8775	-156.182	146.909	-152.93	163.494
BRD4-1_3mxf_A	-59.0185	-50.0448	93.2511	-14.6677	73.4342	-67.5514	-20.9056	-157.374	150.018	-155.901	162.649
BRD4-1_3p5o_A	-57.9702	-49.7988	94.3857	-16.8875	71.4872	-67.9544	-18.2844	-158.901	150.927	-158.793	162.953
BRD4-1_3svf_A	-64.1893	-50.1587	92.1533	-15.7905	-94.6686	-67.4507	-15.1553	-158.541	145.352	-159.979	161.381
BRD4-1_3svg_A	-56.5898	-55.8313	89.6153	-12.8555	75.5252	-61.4252	-18.9994	-158.969	146.83	-157.111	162.03
BRD4-1_3u5j_A	-60.7157	-50.029	91.1271	-15.321	73.2762	-68.6295	-18.0731	-157.919	150.745	-156.533	163.019
BRD4-1_3u5k_A	-59.5679	-47.7194	90.0505	-4.06202	-99.7068	-74.6199	-13.3894	-156.526	152.835	-150.054	164.864
BRD4-1_3u5k_B	-59.3568	-50.3181	93.7701	-26.4308	78.0515	-59.9591	-15.8034	-166.729	150.714	-165.322	162.294
BRD4-1_3u5k_C	-55.3248	-47.5579	-110.085	-16.8363	76.2247	-69.4874	-16.9583	-153.137	159.678	-143.138	158.773
BRD4-1_3u5k_D	-55.1122	-48.9534	86.4615	1.41014	-101.699	-71.9917	-16.5636	-151.183	156.938	-151.562	161.977
BRD4-1_3u5l_A	-56.1878	-51.4301	92.1601	-13.7313	74.1812	-64.5992	-19.5401	-157.213	152.192	-158.753	161.769
BRD4-1_3uvw_A	-58.2546	-52.4168	93.5412	-16.4332	75.6053	-66.2043	-15.4255	-159.038	150.646	-155.717	161.454
BRD4-1_3zyu_A	-56.9415	-52.9825	82.7434	-13.2782	74.4627	-70.3294	-13.176	-158.241	151.218	-156.651	162.219
BRD4-1_3zyu_B	-56.6051	-52.599	84.3583	-16.0909	75.063	-64.334	-13.4749	-158.101	149.432	-153.236	165.864
BRD4-1_4a9l_A	-57.4415	-51.3052	-108.792	-13.7973	79.0712	-69.0432	-13.7773	-152.954	153.692	-155.933	160.835
BRD4-1_4bjx_A	-58.5377	-50.9689	85.4075	-16.184	78.2665	-66.8292	-19.3994	-156.473	150.043	-156.305	165.18
BRD4-1_4bw1_A	-57.1044	-52.9973	83.3903	-14.9138	75.6421	-68.4459	-15.4772	-158.274	151.2	-155.295	162.152
BRD4-1_4bw2_A	-54.5419	-52.3946	-108.524	-12.0033	78.2372	-65.9609	-17.3905	-158.001	152.073	-152.958	162.313
BRD4-1_4bw3_A	-59.8883	-53.3849	-109.786	-17.4717	77.8601	-67.7386	-16.6182	-161.021	151.795	-158.748	160.675
BRD4-1_4bw4_A	-58.6618	-53.933	-111.412	-16.0566	77.3737	-71.1476	-14.5381	-158.721	149.747	-156.639	162.49
BRD4-1_4c66_A	-50.3377	-57.1616	92.5619	-8.48401	75.0413	-69.4343	-14.0101	-159.169	152.587	-159.716	161.483
BRD4-1_4c67_A	-58.6709	-50.6123	85.5046	-13.8238	70.9713	-66.1526	-19.7031	-158.295	150.456	-159.313	163.316
BRD4-1_4cfk_A	-54.1953	-50.0055	-103.897	-14.8286	75.6644	-66.8214	-17.2507	-156.318	149.615	-158.277	163.822
BRD4-1_4cfl_A	-57.2852	-51.5081	84.5885	-12.1382	73.6699	-67.3706	-20.6955	-157.669	149.471	-157.515	164.935
BRD4-1_4cl9_A	-56.0691	-49.7495	90.9814	-15.0605	78.331	-67.1997	-17.7038	-156.779	150.937	-159.267	163.164
BRD4-1_4clb_A	-58.8335	-50.4646	86.242	-16.8849	79.8767	-66.4673	-15.6641	-156.212	152.696	-154.909	164.849
BRD4-1_4don_A	-54.278	-52.659	93.315	-13.9782	76.22	-69.4957	-13.7626	-155.088	150.418	-156.654	163.623
BRD4-1_4e96_A	-54.9312	-59.7396	90.2567	-22.1256	69.5243	-70.8047	-15.795	-155.143	152.818	-153.606	163.085
BRD4-1_4f3i_A	-55.4431	-53.4389	94.8463	-16.6061	72.8045	-65.714	-20.4329	-157.68	149.603	-159.565	165.995
BRD4-1_4gpj_A	-55.9999	-53.8356	96.1524	-13.3657	73.3308	-66.2272	-19.064	-156.243	150.697	-156.761	162.965
BRD4-1_4hbv_A	-54.8943	-57.1329	88.6362	-15.8391	73.9282	-69.6673	-15.2196	-150.413	153.642	-153.902	162.199
BRD4-1_4hbw_A	-53.1458	-53.387	91.8038	-18.1742	74.778	-72.4862	-11.9262	-154.954	152.704	-154.083	162.848
BRD4-1_4hbx_A	-58.2684	-53.1962	94.1905	-15.6906	77.4147	-72.8786	-10.1885	-158.779	155.617	-154.643	161.192
BRD4-1_4hby_A	-55.5077	-52.9178	88.783	-18.5431	74.4067	-63.6152	-15.2084	-156.372	153.397	-157.116	160.154
BRD4-1_4hxk_A	-57.7305	-49.1333	81.4616	-24.8977	65.1382	-65.528	-17.0936	-152.673	148.148	-157.073	167.422
BRD4-1_4hxl_A	-52.1677	-50.9962	88.3787	-13.6984	68.7213	-67.2158	-14.7951	-158.063	149.587	-157.445	161.164
BRD4-1_4hxm_A	-54.3878	-51.4904	89.5004	-13.9296	70.8502	-69.3827	-14.0089	-156.809	149.685	-156.078	161.072
BRD4-1_4hxn_A	-56.4457	-51.6554	91.9021	-15.5149	67.7919	-68.3744	-13.842	-156.968	146.502	-156.128	162.273
BRD4-1_4hxo_A	-58.9012	-58.0822	87.1104	-18.5064	70.7136	-67.5407	-17.7822	-154.688	151.756	-154.948	166.539
BRD4-1_4hxp_A	-58.1932	-52.8646	88.7036	-13.4081	74.5887	-68.8065	-13.5645	-153.554	146.522	-154.766	160.566
BRD4-1_4hxr_A	-56.0473	-51.847	88.916	-13.6121	67.7394	-68.3713	-15.0467	-158.948	148.527	-159.075	161.7
BRD4-1_4hxs_A	-55.6867	-51.9379	91.1266	-15.7397	67.7868	-68.9722	-14.455	-159.179	147.277	-155.758	162.387
BRD4-1_4ioo_A	-58.1654	-51.4099	88.768	-16.527	74.4935	-68.8676	-15.0346	-157.513	150.378	-161.493	162.414
BRD4-1_4ioq_A	-55.4747	-50.3121	91.2268	-14.1119	73.66	-70.4874	-12.5916	-157.318	150.449	-160.31	158.323
BRD4-1_4ior_A	-58.3449	-50.8068	89.637	-14.539	73.2963	-70.6779	-12.6606	-156.841	148.593	-162.981	159.661
BRD4-1_4j0r_A	-59.381	-49.7041	90.1209	-15.4348	66.8316	-65.0462	-16.785	-157.942	151.289	-153.729	163.376
BRD4-1_4j0s_A	-58.7865	-47.337	90.4734	-10.4565	76.4284	-65.7189	-15.7887	-161.229	154.18	-157.487	162.997
BRD4-1_4lr6_A	-55.0261	-53.5852	90.8067	-13.2534	73.4668	-67.6466	-16.8525	-155.446	151.3	-158.289	162.529
BRD4-1_4lys_A	-59.2626	-45.3327	-109.51	-8.7697	80.0277	-67.1084	-17.6731	-151.722	154.693	-154.518	165.837
BRD4-1_4lyw_A	-58.6921	-48.3101	-109.167	-18.5388	70.4102	-66.1054	-20.2855	-152.135	150.3	-158.494	162.511
BRD4-1_4lzr_A	-59.7223	-49.7868	93.8019	-12.8786	71.1993	-68.3976	-16.5063	-155.985	154.457	-162.872	157.935
BRD4-1_4lzs_A	-61.4784	-49.9968	-109.023	-9.99239	78.7077	-66.7852	-21.8757	-155.854	150.921	-156.961	163.921
BRD4-1_4men_A	-50.6387	-53.7672	92.1177	-12.4095	76.8275	-60.578	-20.4301	-157.46	151.541	-159.712	161.46
BRD4-1_4meo_A	-56.9339	-51.7217	91.9696	-12.565	71.7948	-65.5165	-17.5987	-155.191	150.207	-160.445	159.305
BRD4-1_4mep_A	-56.7766	-51.51	92.3384	-12.1179	-97.9912	-70.316	-14.4955	-153.916	149.793	-155.22	160.439
BRD4-1_4meq_A	-53.4048	-52.7589	92.1103	-14.0848	72.4248	-66.5391	-15.2811	-151.994	154.263	-158.623	159.459
BRD4-1_4mr3_A	-56.2114	-55.4255	94.1907	-12.0149	82.0556	-68.2515	-11.8978	-156.221	151.857	-160.985	157.85
BRD4-1_4mr4_A	-54.9921	-50.3673	92.8622	-16.6713	71.8411	-67.5142	-15.0758	-153.3	153.369	-159.499	163.174
BRD4-1_4nqm_A	-55.7716	-54.0411	92.0979	-14.6359	71.0471	-67.648	-16.6529	-157.662	144.797	-158.251	160.371
BRD4-1_4nr8_A	-56.8221	-50.205	88.7192	-14.7416	77.3359	-64.5631	-20.445	-155.565	151.808	-151.455	160.902
BRD4-1_4nuc_A	-55.7174	-52.2788	92.8876	-13.7412	79.4873	-64.4261	-16.9699	-158.431	154.53	-158.577	165.347
BRD4-1_4nud_A	-53.7456	-50.2938	94.0036	-19.0826	73.7601	-67.6662	-13.7269	-157.962	153.892	-158.411	162.623
BRD4-1_4nue_A	-49.345	-51.1577	91.6292	-19.4228	77.4206	-64.9616	-16.0048	-158.695	152.788	-157.22	162.443
BRD4-1_4o70_A	-55.9412	-51.1105	85.5444	-19.2471	70.7801	-73.2485	-10.2153	-160.816	153.291	-155.804	162.227
BRD4-1_4o70_B	-61.4349	-47.9596	91.188	-8.79611	69.5887	-70.6369	-14.7887	-161.158	156.077	-150.626	165.351
BRD4-1_4o71_A	-56.3554	-49.3855	84.3755	-15.6231	70.0542	-67.0532	-14.1122	-158.603	152.612	-158.02	162.185
BRD4-1_4o71_B	-55.934	-49.2669	86.0077	-18.2684	72.2014	-64.8552	-16.428	-159.118	153.417	-151.331	164.219
BRD4-1_4o72_A	-56.3699	-45.509	81.159	-13.49	75.5316	-65.6109	-22.4759	-156.511	151.254	-157.503	163.085
BRD4-1_4o74_A	-57.4239	-49.7976	83.3681	-16.2803	78.999	-66.8556	-16.9831	-158.525	152.493	-157.852	161.386
BRD4-1_4o74_B	-59.7495	-50.2374	-96.605	-13.3255	75.2272	-65.4157	-20.2536	-156.681	152.308	-157.347	159.961
BRD4-1_4o75_A	-59.3506	-52.2228	81.6589	-15.6617	79.2701	-69.3153	-15.7013	-160.553	151.036	-156.233	161.89
BRD4-1_4o76_A	-62.0407	-47.8412	88.025	-19.7494	69.0152	-70.4768	-7.42571	-162.099	148.705	-156.455	162.351
BRD4-1_4o76_B	-56.6819	-49.2424	88.0369	-18.5821	67.0665	-65.1516	-11.7027	-162.315	152.423	-143.581	163.045
BRD4-1_4o76_C	-60.6049	-50.1516	84.9968	-16.1548	67.3324	-68.7768	-10.4084	-154.342	150.191	-145.598	163.41
BRD4-1_4o76_D	-55.4001	-49.9941	89.3643	-15.492	70.0298	-65.0793	-13.6992	-153.507	151.549	-159.422	158.621
BRD4-1_4o77_A	-57.5951	-51.8613	88.5335	-13.6223	73.7876	-66.037	-14.6339	-160.996	151.647	-147.083	160.803
BRD4-1_4o77_B	-54.0757	-52.8861	-110.098	-12.8405	74.4623	-67.8099	-14.469	-157.869	149.09	-155.954	161.624
BRD4-1_4o7a_A	-55.9579	-49.5773	81.595	-14.5009	74.0843	-66.7437	-16.6164	-156.776	150.351	-161.179	161.405
BRD4-1_4o7b_A	-57.7923	-52.7086	83.169	-17.6668	73.1322	-68.9142	-13.5536	-159.919	152.584	-161.879	165.912
BRD4-1_4o7c_A	-54.9739	-54.8191	82.3437	-16.689	68.6534	-68.6083	-17.461	-156.728	153.937	-161.561	159.996
BRD4-1_4o7e_A	-55.5821	-50.3285	-107.231	-20.1886	75.0615	-71.9365	-8.73374	-160.559	149.872	-159.606	162.075
BRD4-1_4o7e_B	-58.0442	-50.3054	91.8056	-14.4709	73.571	-68.9246	-10.2827	-159.095	149.529	-155.736	159.722
BRD4-1_4o7f_A	-55.5628	-50.6197	82.7656	-27.5437	74.3257	-71.1812	-11.3748	-158.493	152.624	-157.263	164.109
BRD4-1_4o7f_B	-57.2256	-49.5988	85.0765	-17.5905	74.0673	-71.7507	-10.9219	-158.809	152.321	-160.168	163.628
BRD4-1_4ogi_A	-56.7272	-50.2671	89.7965	-12.9594	76.4425	-67.0826	-15.0383	-158.334	152.701	-151.091	163.979
BRD4-1_4ogi_B	-56.8994	-53.2149	90.1275	-13.0726	76.3038	-70.691	-13.1882	-154.21	155.358	-157.27	158.382
BRD4-1_4ogj_A	-56.2253	-53.4888	86.8055	-14.8924	68.6872	-68.3153	-14.0715	-158.202	150.9	-155.965	161.863
BRD4-1_4ogj_B	-55.4048	-50.6033	87.9803	-10.6313	72.2422	-69.3768	-8.14715	-157.275	152.611	-154.262	161.003
BRD4-1_4pce_A	-57.0351	-49.2164	91.2171	-15.4159	72.8101	-69.2715	-12.7723	-157.607	150.497	-160.92	160.854
BRD4-1_4pci_A	-59.3446	-50.3597	91.2997	-14.8875	75.8936	-66.2156	-17.3969	-158.516	149.207	-159.732	162.854
BRD4-1_4ps5_A	-57.3523	-50.8723	87.5246	-14.061	73.1889	-68.339	-8.68324	-156.769	150.719	-153.608	160.378
BRD4-1_4ps5_B	-57.9131	-51.0037	-103.839	-14.3496	66.6789	-69.9109	-11.4043	-159.287	147.794	-156.345	160.038
BRD4-1_4qb3_A	-59.0649	-52.0416	91.1058	-15.8719	71.3202	-67.434	-13.0397	-158.621	150.822	-160.174	161.484
BRD4-1_4uix_A	-55.1294	-50.6878	84.3138	-20.7292	71.0015	-71.2229	-9.47702	-157.628	149.666	-152.798	159.052
BRD4-1_4uix_B	-54.9546	-51.7798	84.7726	-17.7898	71.3938	-70.951	-8.56013	-158.733	148.658	-155.378	159.995
BRD4-1_4uix_C	-55.6839	-49.7882	80.8216	-19.9417	70.3525	-69.9303	-12.7406	-157.527	148.33	-150.029	160.978
BRD4-1_4uiy_A	-55.767	-53.8139	93.4569	-17.6494	74.3076	-69.4866	-10.6921	-157.903	150.444	-156.565	162.076
BRD4-1_4uiz_A	-57.8011	-54.2003	81.2841	-16.9357	73.4835	-66.8043	-13.8559	-156.837	151.746	-159.637	161.671
BRD4-1_4uyd_A	-59.4896	-51.1324	82.6911	-13.9338	74.6331	-67.3076	-13.2953	-155.389	150.715	-161.116	161.295
BRD4-1_4wiv_A	-58.11	-50.3615	-106.529	-14.7567	77.5637	-66.2088	-14.8524	-154.743	148.317	-156.396	162.024
BRD4-1_4xy9_A	-53.8997	-54.5913	91.7085	-16.9691	72.8473	-72.2683	-4.69302	-159.505	149.647	-145.005	163.847
BRD4-1_4xya_A	-54.5135	-52.575	94.287	-9.27682	73.6285	-67.9807	-10.1974	-157.22	151.02	-150.857	160.431
BRD4-1_4z1q_A	-63.6182	-46.802	93.0332	-10.7303	71.5887	-68.3714	-18.8147	-158.186	148.86	-158.135	159.268
BRD4-1_4z1q_B	-63.0352	-45.661	96.9092	-12.3427	75.8435	-68.3038	-18.0506	-159.592	147.43	-157.537	164.7
BRD4-1_4z1s_A	-59.489	-47.2396	94.5295	-11.6635	69.3707	-67.8917	-15.2813	-157.958	152.026	-157.845	163.529
BRD4-1_4z1s_B	-54.8186	-52.7876	-98.0472	-11.8582	65.2093	-70.5837	-13.0183	-157.67	152.3	-156.633	164.163
BRD4-2_2yem_A	-59.9315	-42.2335	84.0965	-22.4915	76.0316	-65.9436	-16.0171	-153.477	148.496	-130.566	162.143
BRD4-2_2yem_B	-57.0618	-51.5603	76.8248	-17.7429	75.8086	-61.251	-18.0706	-154.885	150.732	-132.346	162.522
BRD9_4nqn_A	-55.1398	-45.0463	96.1474	-14.2506	83.2531	-57.8022	-38.1556	-152.414	151.522	-138.39	164.643
BRD9_4uit_A	-55.7346	-49.2439	99.8972	-19.2926	77.1262	-61.1904	-28.2265	-151.616	153.538	-139.139	159.37
BRD9_4uiu_A	-57.0902	-47.0805	103.319	-16.6496	75.8083	-59.4353	-29.0887	-152.277	152.554	-140.798	162.97
BRD9_4uiv_A	-54.5257	-51.8515	96.9965	-20.0575	80.2449	-62.1794	-31.086	-148.791	150.936	-142.754	158.644
BRD9_4uiw_A	-52.6078	-50.7035	100.181	-19.5956	84.2771	-59.9453	-29.9792	-153.176	153.648	-138.47	157.355
BRD9_4xy8_A	-52.9142	-45.3273	96.5697	-16.8877	81.1306	-67.5767	-23.8453	-152.783	153.073	-149.29	165.698
BRD9_4z6h_A	-50.6547	-47.1898	99.7812	-17.9796	82.4695	-55.3077	-37.5768	-155.619	153.054	-143.164	169.818
BRD9_4z6h_B	-57.0815	-53.1673	90.3075	-20.1758	78.2824	-64.7024	-34.1292	-149.921	158.327	-137.061	171.504
BRDT-1_4kcx_A	-54.3472	-49.7372	88.0057	1.40151	-111.475	-64.6342	-16.2415	-153.783	148.957	-148.354	151.794
BRDT-1_4kcx_B	-49.9509	-55.4011	81.6309	-0.387654	-110.907	-67.4372	-15.4478	-153.4	144.284	-152.314	151.157
BRPF1_4uye_A	-59.6473	-41.9764	69.4165	-14.0538	78.5841	-99.1715	-21.2039	-150.281	152.04	-145.905	161.773
BRPF1_4uye_B	-56.2193	-44.908	66.8166	-12.3531	82.0093	-99.9125	-20.9861	-149.132	153.24	-149.35	160.779
CREBBP_3p1c_A	-56.7882	-48.6288	84.931	-18.0453	77.7247	-71.2658	-6.93644	-157.869	146.77	-152.525	156.005
CREBBP_3p1c_B	-54.8367	-57.3848	85.3766	-14.5748	70.8546	-73.1902	-6.15766	-159.859	141.486	-131.078	147.645
CREBBP_3p1d_A	-64.8871	-46.2726	86.557	-18.7938	79.4702	-72.6019	-5.42329	-153.445	152.164	-151.094	159.486
CREBBP_3p1d_B	-56.5865	-53.7193	93.9905	-17.4918	77.8589	-68.0993	-9.0263	-158.766	144.441	-131.859	154.06
CREBBP_3p1e_A	-59.6212	-52.2259	85.5985	-14.4648	-99.2543	-69.0415	-8.59427	-155.611	144.471	-149.434	157.817
CREBBP_3p1e_B	-55.7521	-54.0783	87.8401	-9.53092	-107.363	-64.5175	-9.47324	-151.783	143.501	-126.587	143.991
CREBBP_3p1f_A	-59.1342	-48.3772	90.3619	-14.0584	79.7959	-67.0892	-11.6346	-152.572	149.363	-145.385	160.486
CREBBP_3p1f_B	-48.0694	-52.3373	83.2848	-20.1784	78.2112	-68.4263	-9.08136	-157.29	149.469	-147.128	160.065
CREBBP_3svh_A	-49.764	-58.0297	84.86	-18.9741	77.239	-67.4148	-12.2593	-156.874	146.568	-144.708	162.004
CREBBP_3svh_B	-48.0802	-60.7979	80.0184	-23.2843	-94.0065	-70.9929	-13.3909	-155.053	147.949	-142.997	159.764
CREBBP_4a9k_A	-58.2298	-50.7341	84.5268	-14.6195	79.4069	-67.7843	-10.3414	-151.833	149.376	-152.885	157.351
CREBBP_4a9k_B	-65.7773	-51.7304	87.1358	-14.3766	74.6988	-66.0751	-13.8908	-151.377	143.759	-130.272	145.026
CREBBP_4nr4_A	-59.478	-52.6512	-106.454	-19.6481	78.322	-69.5648	-14.9852	-157.172	149.025	-148.349	158.719
CREBBP_4nr4_B	-56.2079	-52.7911	-111.848	-14.9074	78.9976	-66.6749	-17.5024	-158.076	148.791	-150.752	160.904
CREBBP_4nr5_A	-55.6821	-49.5203	87.9781	-11.8373	75.3877	-67.5825	-14.0029	-153.444	151.189	-130.051	161.043
CREBBP_4nr6_A	-56.6309	-52.8898	84.8836	-13.8006	76.3743	-68.6059	-10.5181	-155.746	148.901	-136.631	166.16
CREBBP_4nr7_A	-56.0754	-51.3707	85.743	-18.0819	78.4365	-69.9274	-12.2712	-155.861	149.597	-141.291	158.966
CREBBP_4nyv_A	-57.8612	-53.764	91.6926	-20.5006	78.2511	-71.4537	-5.75929	-157.253	149.631	-137.698	159.298
CREBBP_4nyv_B	-49.0682	-53.3973	85.7723	-23.0287	76.4685	-65.1856	-8.20133	-156.867	146.679	-132.519	156.533
CREBBP_4nyv_C	-60.2612	-48.0509	92.5553	-14.673	-97.1347	-71.873	-9.92914	-159.566	147.244	-136.337	159.913
CREBBP_4nyv_D	-51.8345	-51.1649	89.7609	-14.0229	-99.6247	-73.2702	-3.71931	-154.792	146.605	-132.362	157.117
CREBBP_4nyw_A	-54.2922	-51.5295	88.2815	-16.2102	74.6492	-69.3328	-8.00496	-157.894	142.48	-146.367	160.729
PB5_3mb4_A	-56.0467	-50.0863	98.7417	-20.1944	70.2643	-88.92	0.430238	-147.257	135.493	-141.431	126.73
PB5_3mb4_B	-62.5138	-48.5304	98.8902	-17.8	74.5351	-72.6682	-18.5701	-141.783	135.314	-156.943	124.806
PB5_4q0n_A	-59.2453	-51.4536	-108.68	-19.6114	79.0348	-62.1467	-31.1305	-147.558	140.348	-142.058	122.82
PB5_4q0n_B	-62.5914	-50.7234	-115.67	-12.3472	73.5711	-74.1162	-29.9069	-152.018	137.451	-151.657	118.823
PB5_4q0n_C	-64.232	-49.4792	-106.14	-12.276	79.1082	-64.6884	-29.2803	-155.366	137.673	-137.091	109.997
PB5_4q0n_D	-59.3276	-48.8831	-108.509	-17.2332	75.7028	-70.6959	-21.9374	-153.656	139.095	-140.262	122.688
PB5_4q0n_E	-63.3782	-49.6894	-106.259	-16.7864	74.7434	-62.4268	-29.6449	-149.828	140.177	-145.024	125.814
PB5_4q0n_F	-60.7036	-54.3569	-112.896	-11.073	74.6316	-67.0029	-29.5849	-145.427	138.132	-147.071	117.079
PB5_4q0n_G	-59.646	-46.324	-111.521	-18.725	73.3636	-66.0234	-24.3119	-145.773	139.722	-150.503	128.22
PB5_4q0n_H	-58.212	-53.3476	-111.898	-12.5796	75.4548	-73.478	-26.3249	-150.049	138.072	-148.794	120.61
PB5_4q0o_A	-65.7066	-49.6587	112.535	-14.2648	72.7237	-77.2154	-14.614	-145.972	139.464	-138.529	115.789
PB5_4y03_A	-65.0739	-57.272	111.055	-14.8747	76.3109	-78.4722	-14.6951	-147.3	139.092	-149.336	116.711
PB5_4y03_B	-57.0996	-48.4925	106.896	-11.4872	-105.477	-78.716	-8.92586	-144.818	139.094	-147.637	117.336
